# Supplementary material for: A genome-wide signature of glucocorticoid receptor binding in neuronal PC12 cells
Source: BMC Neurosci. 2012 Oct 3;13:118. doi: 10.1186/1471-2202-13-118 (PMC3519639; doi:10.1186/1471-2202-13-118)
Supplement: Additional file 1 — Table S1. list of all 1183 GBS. [file 1471-2202-13-118-S1.xlsx]

## Sheet: Sheet1
	Region location			Details ChIPseq results			Associated gene
GBS nr	chr	region start	region end	Length	FDR (%)	p-value	nearest gene	shortest distance of GBS to gene	NB
1	chr14	92730207	92730300	93	0	0	ddc	58381.5	intron
2	chr12	4225730	4225800	70	0	0	N4BP2L2	20215
3	chr8	84942839	84942945	106	0	6.66e-16	FILIP1	-40027
4	chr3	159002303	159002377	74	0	3.44e-15	ptpn1	-68132
5	chr1	170271212	170271308	96	0	1.07e-14	PARVA	38820	intron
6	chr20	44499841	44499940	99	0	1.25e-14	CDC2L6	-27571.5
7	chr1	208485510	208485587	77	0	2.67e-14	FRMD8	3787.5
8	chr10	55856373	55856471	98	0	1.24e-13	Per1	-3428
9	chr10	95336367	95336493	126	0	1.82e-13	CYB561	-1827
10	chr9	82139844	82139973	129	0	2.12e-13	AGFG1	-22570.5
11	chr2	214126583	214126707	124	0	5.58e-13	snx7	35943
12	chr7	71292501	71292588	87	0	1.31e-12	Cohh1	452930	intron
13	chr10	108442435	108442545	110	0	1.13e-11	C1qtnf1	10507	intron (5'UTR)
14	chr1	14981944	14982032	88	0	2.76e-11	il20ra	16334	intron
15	chr10	69940043	69940119	76	0	1.77e-10	ACCN1	250224	intron
16	chr4	26732111	26732175	64	0	1.87e-10	cyp51	-20533
17	chr1	203191165	203191336	171	0	2.39e-10	TH	-19744.5
18	chr3	159218917	159219016	99	0	2.51e-10	Pard6b	-11705.5
19	chr3	11220641	11220714	73	0	2.76e-10	PPAPDC3	11080.5	intron
20	chr13	98085339	98085424	85	0	8.73e-10	srp9	-40127.5
21	chr10	16132564	16132677	113	0	1.1e-09	LOC685957	-105920
22	chr1	128794365	128794456	91	0	2.01e-09	CHD2	-74085.5
23	chr1	148370534	148370610	76	0	2.72e-09	Dlg2	483095	intron
24	chr14	99179170	99179253	83	0	3.03e-09	etaa1	-356842
25	chr3	120538726	120538946	220	0	4.16e-09	CHGB	-32899
26	chr16	36611065	36611165	100	0	5.78e-09	HAND2	-285078
27	chr13	100632670	100632774	104	0	6.77e-09	hlx	53036
28	chr1	83486283	83486376	93	0	8.07e-09	ZFP36	312.5
29	chr2	242852558	242852668	110	0	1.23e-08	sh3glb1	22064
30	chr19	36308488	36308565	77	0	1.45e-08	Zfp90	25531.5
31	chr2	218383549	218383633	84	0	1.75e-08	F3	946
32	chr7	72391772	72391896	124	0	2.24e-08	YWHAZ	-85708
33	chr10	63291887	63291961	74	0	2.45e-08	rph3al	-26356
34	chr1	203177190	203177316	126	0	3.19e-08	TH	-5747
35	chr8	121454771	121454890	119	0	4.05e-08	Snrk	-503522
36	chr17	7534539	7534637	98	0	4.25e-08	Npepo	90348	intron
37	chr7	45295426	45295501	75	0	4.78e-08	PPFIA2	155310	intron
38	chr10	19716893	19717068	175	0	6.83e-08	ccdc99	-7099.5
39	chr1	179785291	179785400	109	0	7.2e-08	Polr3e	17709.5	intron
40	chr13	85831724	85831796	72	0	7.86e-08	DDR2	14876	intron
41	chr2	240315238	240315326	88	0	8.89e-08	PDLIM5	-18368
42	chr3	155445628	155445734	106	0	1.01e-07	Sdc4	456
43	chr16	22356139	22356299	160	0	1.05e-07	SLC18A1	-84
44	chr10	75271499	75271582	83	0	1.65e-07	LOC688105	-7597.5
45	chr16	6562495	6562603	108	0	1.71e-07	NT5DC2	2931	intron
46	chr16	22377983	22378135	152	0	1.74e-07	SLC18A1	21756	intron
47	chr6	75731811	75731965	154	0	1.97e-07	NFKBIA	587	intron
48	chr8	68790635	68790830	195	5.1e-05	2.1e-07	Rab11a	141192
49	chr8	44864109	44864180	71	0	3.27e-07	SORL1	94432.5
50	chr8	124992930	124993041	111	0	4.02e-07	Cx3cr1	40643.5
51	chr9	11096925	11097109	184	0	4.13e-07	AARS2	-591
52	chr6	126812734	126812839	105	0	4.81e-07	CHGA	-8611.5
53	chr10	20482853	20483023	170	0	5.41e-07	SLIT3	499773	intron & exon overlap
54	chr20	6763503	6763583	80	0	5.55e-07	RGD1306008	-6340
55	chr18	57507535	57507691	156	0	5.58e-07	RGD1560471	17162	intron & exon overlap
56	chr13	92392235	92392343	108	0	5.69e-07	Mir350	152785
57	chr9	71769798	71769973	175	0	6.01e-07	SMARCAL1	-10983.5
58	chr8	55468114	55468210	96	0	6.65e-07	ZC3H12C	10336
59	chr7	114290861	114291015	154	0	6.92e-07	RGD1565316	-8125
60	chr6	10218166	10218323	157	0	7.43e-07	Epas1	15137.5	intron
61	chr5	127233129	127233241	112	0	7.64e-07	pcsk9	268290
62	chr8	43185704	43185820	116	0	8.29e-07	Zfp202	21424
63	chr1	226343071	226343154	83	0	9.27e-07	Trpm3	66120.5
64	chr13	75144479	75144599	120	0	9.38e-07	TNR	-126576
65	chr9	9311522	9311680	158	0	9.64e-07	Tbcc	-15526
66	chr10	48187018	48187161	143	0	9.98e-07	SPECC1	68912.5	intron (5'UTR)
67	chr14	63168835	63168924	89	0	1.02e-06	lgi2	-15769.5
68	chr8	80191475	80191732	257	1e-06	1.17e-06	Bcl2l10	12752.5
69	chr8	82988363	82988461	98	0	1.23e-06	Gcm1	-30562
70	chr19	25080276	25080325	49	0	1.28e-06	nfix	61949.5	intron
71	chr6	106200722	106200908	186	0	1.3e-06	SIPA1L1	28920	intron
72	chr7	34288968	34289036	68	0	1.4e-06	btg1	257445
73	chr2	42579629	42579712	83	0	1.64e-06	Actbl2	-6045.5
74	chr6	6622141	6622246	105	0	1.97e-06	Sgk493	58563.5
75	chr8	65435615	65435685	70	0	2.32e-06	TLE3	-50107
76	chr7	118107657	118107764	107	0	2.42e-06	APOBEC3F	-13868.5
77	chr1	166373424	166373668	244	0	2.83e-06	Eif3f	24972
78	chr3	115322968	115323023	55	0	3.25e-06	NPHP1	-94.5
79	chr20	6752457	6752529	72	0	3.33e-06	RGD1306008	-17390
80	chr5	122023642	122023709	67	0	3.54e-06	Mir101a	-33016.5
81	chr13	68035134	68035225	91	0	3.56e-06	Nmnat2	65673.5	intron
82	chr14	104881761	104881996	235	0.000906	3.61e-06	PAPOLG	-48369.5
83	chr1	136367496	136367612	116	0	3.77e-06	Furin	-145497
84	chr7	53602340	53602446	106	0	4.17e-06	TRHDE	418826	intron
85	chr8	70500744	70500866	122	0	4.33e-06	DAPK2	-39025
86	chr13	85736476	85736652	176	0	4.43e-06	RGD1560672	-13610
87	chr10	19719811	19719983	172	0	4.73e-06	ccdc99	-10016
88	chr15	105215753	105215873	120	0	4.89e-06	OXGR1	-125085
89	chr1	154346279	154346355	76	0	4.97e-06	GAB2	-2463
90	chr20	33271496	33271593	97	0	5.08e-06	MAN1A1	-504784
91	chr8	26792167	26792240	73	0	5.41e-06	Jam3	-33624.5
92	chr11	59641202	59641863	661	1e-06	6.01e-06	ZBTB20	-242320
93	chr16	146174	146303	129	0	6.1e-06	LOC680393	97885.5
94	chr20	27275181	27275276	95	2.8e-05	6.31e-06	ddit4	-20857.5
95	chr10	37440780	37440899	119	0	7.09e-06	cdkn2aipnl	-51180.5
96	chr6	7568088	7568226	138	0	7.59e-06	Thada	264742	intron
97	chr1	149298983	149299062	79	0	7.8e-06	Dlg2	24396.5
98	chrX	24809144	24809270	126	0	9.81e-06	RPGR	26531
99	chr11	58727137	58727279	142	0	9.83e-06	ZBTB20	672005	intron (5'UTR)
100	chr6	31987135	31987224	89	0	1.08e-05	RHOB	65174.5
101	chr12	38224502	38224610	108	0	1.09e-05	tbx3	-57886
102	chr12	31174498	31174581	83	0	1.13e-05	TMEM132B	903828
103	chr10	84329776	84329954	178	0	1.14e-05	Ngfr	-48859
104	chr3	77719258	77719352	94	0	1.16e-05	Tspan18	23207	intron (5'UTR)
105	chr2	215932498	215932618	120	0	1.18e-05	DPYD	113749
106	chr15	60904558	60904664	106	0.36	1.21e-05	LECT1	12342	intron
107	chr6	123222878	123222952	74	0	1.24e-05	Cpg1	-8432
108	chrX	126959140	126959240	100	9e-06	1.67e-05	Mum1l1	43309
109	chr3	68282658	68282756	98	0	1.69e-05	ssrp1	112
110	chr17	34438414	34438544	130	0	1.76e-05	FARS2	156775
111	chr8	65245759	65245936	177	0	1.81e-05	Uaca	127038
112	chr5	127415448	127415576	128	1e-06	1.94e-05	pcsk9	85963
113	chr2	180113093	180113174	81	0	2.11e-05	Hapln2	-3020.5
114	chr19	49742290	49742413	123	2.3e-05	2.12e-05	Slc38a8	1897.5	intron
115	chr10	16182533	16182605	72	0	2.44e-05	BOD1	-72834
116	chr1	174316266	174316338	72	0	2.49e-05	plekha7	-76
117	chr8	68802534	68802694	160	0	2.53e-05	Rab11a	129310
118	chrX	35582784	35582906	122	0	2.54e-05	TMEM164	117952
119	chr15	31829196	31829355	159	3e-05	2.59e-05	DAD1	456316
120	chr11	52088480	52088605	125	0	2.61e-05	CD47	9822.5
121	chr15	115039	115565	526	0	2.66e-05	KCNMA1	-206986
122	chr3	145538698	145538785	87	0	2.67e-05	Asip	1910.5
123	chrX	50741373	50741494	121	0	2.78e-05	Asb9	7429.5	intron
124	chr3	42843995	42844163	168	6e-06	2.83e-05	RBMS1	-180350
125	chr12	9988962	9989053	91	0	2.87e-05	RGD1309707	38704.5	intron
126	chr15	51513498	51513574	76	1.4e-05	2.89e-05	GFRA2	142483
127	chr10	103503215	103503301	86	0	2.91e-05	sdk2	196709	intron
128	chr3	9712314	9712386	72	0	3.08e-05	RGD1311084	134967
129	chr2	196582082	196582207	125	0	3.31e-05	Cd2	115750	intron (5'UTR)
130	chr14	92737003	92737118	115	0	3.36e-05	ddc	51574.5	intron
131	chr18	33288771	33288836	65	0	3.43e-05	RGD1559856	-5919.5
132	chr9	110212248	110212335	87	0	3.44e-05	Myom1	-6375.5
133	chr5	157060434	157060506	72	0	3.53e-05	DDOST	-22866
134	chr17	61300383	61300452	69	0.00313	3.55e-05	Zfp438	509368
135	chr2	77534025	77534195	170	0.06	3.61e-05	FAM134B	114595	intron
136	chr1	242522070	242522216	146	0	3.74e-05	RGD1309482	28682	intron
137	chr1	205635010	205635155	145	0	3.8e-05	Rmt1	17904.5
138	chr6	90426376	90426491	115	0	3.84e-05	RPS29	689274
139	chr10	75231394	75231518	124	0	4.33e-05	LOC688105	32487	intron
140	chr7	32375053	32375206	153	0.00013	4.49e-05	CRADD	129148
141	chr9	108297741	108297816	75	0	4.76e-05	Epb4.1l3	-5827.5
142	chr6	126938709	126938848	139	0	4.78e-05	Itpk1	30571.5	intron
143	chr2	170608127	170608234	107	0	4.8e-05	RAPGEF2	-20193.5
144	chr1	256109354	256109449	95	0	4.88e-05	Sorcs1	170164	intron
145	chr5	153100284	153100378	94	0	4.91e-05	EXTL1	192
146	chr13	75165190	75165359	169	2e-06	4.92e-05	TNR	-105840
147	chr18	29039701	29039799	98	0.00035	5.01e-05	PFDN1	3635
148	chr2	239714384	239714574	190	0.0005	5.13e-05	UNC5C	349371	intron
149	chr1	54531685	54531852	167	6.4e-05	5.28e-05	CHD1	-63090.5
150	chr7	34458473	34458576	103	0	5.35e-05	btg1	426968
151	chr19	13941818	13941989	171	0.000866	5.38e-05	TOM1	16510.5
152	chr20	6757733	6757778	45	0	5.59e-05	RGD1306008	-12127.5
153	chr13	85469519	85469599	80	0	5.67e-05	Rgs5	24235	intron
154	chr11	15664467	15664590	123	0.000906	5.83e-05	usp25	-135300
155	chr8	52015181	52015286	105	2e-06	6.33e-05	ZBTB16	79579.5	intron
156	chr9	33138109	33138333	224	0.000866	6.72e-05	CCDC115	37442
157	chr17	62187096	62187153	57	0	6.8e-05	LYZL1	-115356
158	chr20	28030168	28030304	136	6e-06	6.82e-05	Slc29a3	11699
159	chr16	7774284	7774362	78	0	7.59e-05	parg	84832	intron
160	chr6	126934026	126934139	113	0	7.68e-05	Itpk1	35267.5	intron
161	chr2	30855833	30855938	105	0	7.73e-05	CARTPT	33930.5
162	chr2	28797080	28797396	316	0.02	7.98e-05	RGNEF	-29671
163	chr4	32979167	32979278	111	0	8.2e-05	C1GALT1	45270.5
164	chr2	244396260	244396374	114	0	8.21e-05	Mcoln2	10734
165	chr12	22088094	22088460	366	0.01	8.4e-05	por	66062	intron
166	chr13	33736	33880	144	0.000281	8.71e-05	Cntnap5b	-7680758
167	chr1	156982827	156982955	128	0	0.0001	SLCO2B1	9600
168	chr2	47743332	47743467	135	0.000519	0.0001	Isl1	306724
169	chr6	133269532	133269625	93	0	0.000101	BEGAIN	-26595.5
170	chr14	103530444	103530511	67	0	0.000112	B3GNT2	-6181.5
171	chr1	118243975	118244054	79	0	0.000113	KLF13	124148
172	chr1	25806713	25806830	117	1.3e-05	0.000113	Rnf217	-824160
173	chr3	145575334	145575415	81	1e-06	0.000115	LOC363813	-15316.5
174	chr4	49350249	49350377	128	0	0.000125	ptprz1	82793	intron
175	chr3	68631772	68632021	249	0.09	0.000125	Olr440	-5050.5
176	chr5	140730126	140730227	101	1.06	0.000125	Edn2	-12508.5
177	chr2	179931185	179931336	151	0	0.000126	PRCC	671.5
178	chr3	143091539	143091713	174	0.04	0.000127	id1	4337
179	chr1	226414594	226414675	81	0	0.00013	KLF9	-6313.5
180	chr7	127136502	127136626	124	6e-06	0.000133	CRELD2	5835
181	chr6	108381129	108381174	45	0	0.000134	PTGR2	284.5
182	chr10	55858624	55858737	113	0	0.000134	Per1	-1169.5
183	chr3	102883955	102884075	120	0	0.000138	spred1	-300296
184	chr2	96816901	96817035	134	0.00409	0.000142	PKIA	-219601
185	chr14	25898685	25898828	143	0.00313	0.000142	Epha5	1958.5
186	chr3	93087111	93087213	102	0	0.000144	KCNA4	302241
187	chr12	19739696	19739804	108	0	0.000148	AGFG2	12421	intron (5'UTR)
188	chr2	173782632	173782711	79	0.55	0.000149	GUCY1A3	35644.5	exon
189	chr3	9796862	9796990	128	8e-06	0.000157	RGD1311084	50391
190	chr3	44317299	44317410	111	0	0.000169	DPP4	42928.5	intron
191	chr1	184620353	184620441	88	0	0.000186	Il4ra	7495	intron (5'UTR)
192	chr13	5952376	5952547	171	0.18	0.000192	Cntnap5b	-1.7621e+06
193	chr1	187478465	187478682	217	0.09	0.000194	Cox6a2	-13248.5
194	chr5	154932350	154932572	222	0	0.000195	Id3	-1676
195	chr7	49330874	49330974	100	3e-05	0.000206	E2F7	-358830
196	chr4	59060861	59060982	121	0	0.000209	PODXL	-402324
197	chr8	89889026	89889124	98	0.000113	0.000211	Fam46a	613365
198	chr1	130423087	130423254	167	0	0.000213	SV2B	259984
199	chr7	140134508	140134577	69	0	0.000216	Krt85	51251.5	intron
200	chr1	157977251	157977368	117	0	0.000219	MRPL48	2507.5
201	chr1	37212731	37212856	125	3.8e-05	0.000222	OPRM1	-322622
202	chr10	69935385	69935506	121	0	0.000226	ACCN1	254860	intron
203	chr1	166340296	166340409	113	0	0.000232	Eif3f	58165.5
204	chr15	21460004	21460167	163	0.00766	0.000238	Fermt2	-32821.5
205	chr17	44876884	44877060	176	0	0.000244	PRL	-167810
206	chr19	50542898	50542998	100	0	0.000246	RGD1304884	60887
207	chr13	71143550	71143663	113	0	0.00025	RGD1565760	45543.5	intron (5'UTR)
208	chr16	19066003	19066119	116	0.26	0.000258	CCDC124	-8522
209	chr2	202514825	202514997	172	0	0.000263	kcna3	40696
210	chrX	51123423	51123545	122	0.09	0.000265	TMEM27	26284	intron
211	chr15	93243474	93243588	114	0.09	0.000265	SLITRK1	-33643
212	chr15	48232611	48232697	86	0.000137	0.000269	Adam7	-121
213	chr6	42474041	42474134	93	0.000737	0.000279	Mboat2	-12023.5
214	chr15	42080335	42080451	116	0	0.000279	WDFY2	-15518
215	chr15	53588114	53588430	316	0.09	0.000279	Cysltr2	59227
216	chr18	34661645	34661754	109	0	0.00028	Grxcr2	517898
217	chr3	143169467	143169578	111	1e-06	0.000281	BCL2L1	10676.5	intron
218	chr3	90843794	90843899	105	0	0.000284	RCN1	2548.5	intron
219	chr4	4491051	4491296	245	0.03	0.000285	Actr3b	163428
220	chr4	122338454	122338572	118	0	0.000285	eefsec	1862
221	chr10	98408346	98408462	116	0	0.000292	Axin2	86576
222	chr1	191303017	191303111	94	5e-05	0.000298	Bub3	163666
223	chr12	34845686	34845817	131	0	0.00031	camkk2	73258.5	intron (5'UTR)
224	chr3	56260162	56260292	130	0	0.000317	Chn1	-73562
225	chr6	145005058	145005152	94	0	0.000321	RAPGEF5	55198	intron
226	chr7	32408295	32408411	116	0	0.000322	CRADD	95925
227	chr2	144963179	144963325	146	0.03	0.000324	mab21l1	-42878
228	chr1	189989114	189989238	124	4.4e-05	0.000327	TACC2	94240	intron
229	chr10	95340303	95340439	136	0.04	0.000328	CYB561	-5768
230	chr2	182894811	182894916	105	0.00417	0.000329	S100A6	-215.5
231	chr1	184612462	184612700	238	0.41	0.000338	Il4ra	-321
232	chr12	4273619	4273788	169	0	0.000338	N4BP2L1	17133.5	intron
233	chr1	26556091	26556283	192	0.01	0.000339	Rnf217	-74745
234	chr15	61047	61368	321	0.02	0.00034	KCNMA1	-261080
235	chr6	55381288	55381385	97	0.03	0.000341	LOC493574	242182	intron
236	chr13	70398343	70398512	169	0.03	0.000341	XPR1	-19173.5
237	chr2	150416021	150416198	177	0.00766	0.000343	P2RY1	-44250.5
238	chr2	26738967	26739069	102	0	0.000349	RGD1310597	-109263
239	chr15	18836030	18836122	92	0.0005	0.000362	RPP14	-1336
240	chr8	42424414	42424542	128	0	0.000368	Olr1306	-7101
241	chr7	89509061	89509159	98	0.000906	0.000385	ext1	161713	intron
242	chr14	111179550	111179716	166	0.19	0.000386	SPTBN1	102893	intron
243	chr20	7380275	7380349	74	0	0.000424	CDKN1A	3988	intron (5'UTR)
244	chr10	90563396	90563480	84	7.8e-05	0.000425	BRCA1	9238	intron
245	chr15	45651993	45652058	65	0.00014	0.000427	PTK2B	65840.5	intron (5'UTR)
246	chr13	70400219	70400466	247	0	0.000435	XPR1	-21088.5
247	chr15	109138110	109138186	76	0	0.000453	FGF14	159797	intron
248	chr1	134896668	134896727	59	0.00013	0.00046	MFGE8	-11266.5
249	chr15	53557894	53558224	330	0.09	0.000468	Cysltr2	89440
250	chr1	100512474	100512571	97	0	0.000471	Nell1	706602	intron
251	chr1	137960500	137960700	200	0.79	0.000475	Fam103a1	-19638
252	chr3	26893291	26893349	58	0.00766	0.000484	Zeb2	-1238356
253	chr4	43520435	43520573	138	7.8e-05	0.000495	ST7	162988	intron
254	chr20	10242628	10243534	906	0	0.000497	Snf1lk	39121
255	chr1	179719383	179719574	191	0.02	0.000512	eef2k	7075.5	intron
256	chr16	83717029	83717204	175	0	0.000515	LOC686926	7310.5
257	chr4	150824191	150824305	114	0.000906	0.000517	Atg7	9543	intron
258	chr17	60564428	60564536	108	0	0.000519	Zfp438	-105450
259	chr1	21517073	21517188	115	0.06	0.000539	CTGF	-186916
260	chr18	50479997	50480287	290	0.00054	0.000539	Znf608	-71556
261	chr1	154649226	154649285	59	0	0.000605	Thrsp	2407.5	intron (3'UTR)
262	chr7	141830155	141830375	220	0	0.000605	HOXC4	30789
263	chr9	77856438	77856678	240	0.01	0.000616	FARSB	9199	intron & exon overlap
264	chr10	40613088	40613231	143	0	0.000617	SLC36A1	3940.5	intron (5'UTR)
265	chr1	240389080	240389198	118	0.04	0.000617	ANKRD1	-64338
266	chr1	220440978	220441089	111	0	0.000618	FOXB2	-113926
267	chr7	37188084	37188224	140	1e-06	0.000619	dusp6	290660
268	chr6	52597891	52598013	122	0.55	0.000621	twist1	-7916
269	chr8	114177711	114178131	420	0.14	0.000623	SPINK8	-12627
270	chr1	249349331	249349379	48	0	0.000629	scd	-8749
271	chr15	36516862	36516920	58	5.4e-05	0.000636	IFT88	48885	intron
272	chr10	84335726	84335812	86	0	0.000639	Ngfr	-54763
273	chr2	43552113	43552216	103	0	0.000648	IL6ST	-256516
274	chr2	116458783	116458946	163	0.06	0.000652	LOC499587	-3247.5
275	chr6	102615446	102616089	643	1.4e-05	0.000654	zfp36l1	503786
276	chr20	7760884	7761010	126	0	0.000654	Pim1	-56455
277	chr13	77946190	77946470	280	0	0.000676	DNM3	218852	intron
278	chr14	43628320	43628450	130	0.00766	0.000681	Limch1	96094
279	chr15	53503808	53504001	193	0.0081	0.000683	Cysltr2	143594
280	chr1	176621495	176621659	164	6e-06	0.000686	syt17	44905	intron
281	chr4	105815658	105815780	122	0	0.000696	capG	-34601
282	chr4	183631445	183631580	135	0.000137	0.000715	ITPR2	46092.5
283	chr8	44987627	44987865	238	0.79	0.00072	SORL1	114097	intron
284	chr5	155165135	155165275	140	0.06	0.000721	HTR1D	-23463
285	chr14	77630352	77630471	119	4e-06	0.000725	Slc2a9	2754.5	intron
286	chr2	205735651	205735911	260	0.000607	0.000725	Ntng1	70468	intron
287	chr7	24039679	24040211	532	0.000142	0.000737	Ascl1	105632
288	chr17	34320272	34320395	123	0	0.00074	F13A1	49835.5
289	chr19	41309210	41309366	156	2e-06	0.000743	FA2H	10394	intron
290	chrX	47343346	47343478	132	0	0.000744	TLR7	12676	intron
291	chr1	171180887	171181144	257	0.51	0.000748	LOC366369	40236.5	intron
292	chr1	158249643	158249833	190	1e-06	0.000749	fam168a	109266	intron
293	chr7	140066769	140066882	113	0	0.000752	RGD1359310	27900.5
294	chr3	49475115	49475246	131	0.01	0.000758	xirp2	60312.5	intron
295	chr20	12219028	12219134	106	3e-06	0.000761	PCBP3	129909	intron (5'UTR)
296	chr5	155405327	155405400	73	0.19	0.000771	ephb2	17670.5
297	chr6	105676160	105676281	121	0	0.000771	pcnx	-53984.5
298	chr15	38707047	38707215	168	0.00751	0.000775	CDADC1	-19932
299	chr2	30477934	30478152	218	0	0.00078	MAP1B	30311	intron
300	chr8	47117306	47117495	189	0.02	0.00078	MCAM	-4203.5
301	chr15	13673306	13673516	210	0.79	0.00078	CADPS	-185874
302	chr8	69543866	69543936	70	0	0.000781	clpX	12911	intron
303	chr5	97606297	97606562	265	0.83	0.000783	TYRP1	-1.91188e+06
304	chr6	6434018	6434123	105	0.07	0.000784	Sgk493	-120242
305	chr18	71450296	71450413	117	0	0.000795	MYO5B	69288.5	intron
306	chr6	123154469	123154564	95	6e-06	0.0008	TTC8	36983.5	intron
307	chr3	48759743	48759793	50	0	0.0008	SCN7A	-49040
308	chr2	47722807	47722916	109	0	0.000801	Isl1	327262
309	chr4	65151263	65151338	75	0	0.000803	AKR1D1	145404
310	chr1	237355831	237355913	82	0.000145	0.000805	RGD1309804	8705
311	chr12	11321960	11322170	210	0.79	0.000808	LOC498145	19621
312	chrX	128315221	128315292	71	0	0.000813	TSC22D3	21152
313	chr3	11515162	11515280	118	0	0.000833	Lcn2	-474
314	chr2	63950924	63951097	173	0.000737	0.000845	CDH6	-1.24798e+06
315	chr20	1395149	1395347	198	0	0.000861	Olr1738	6955
316	chr2	41612028	41612231	203	0	0.000864	Rab3c	60429.5	intron
317	chr7	72613917	72614045	128	0.15	0.000879	Zfp706	-96305
318	chr3	134892620	134892904	284	4.8e-05	0.00088	CRNKL1	-338102
319	chr9	51555149	51555235	86	6e-06	0.000883	STK17B	1012117
320	chr16	79449454	79449579	125	0.00766	0.000883	Kbtbd11	-16653.5
321	chr12	12166652	12166773	121	6e-06	0.000884	LOC686219	24118.5	intron
322	chr10	73884563	73884695	132	0	0.000892	Bcas3	267071	intron
323	chr3	127752699	127752853	154	0.23	0.000895	SPTLC3	61109	intron
324	chr9	27057728	27057777	49	5e-06	0.000902	EIF4G2	-2.38991e+06
325	chr8	80195414	80195579	165	5.2e-05	0.000907	Bcl2l10	16645.5
326	chr9	33071484	33071522	38	0	0.000913	CCDC115	104160
327	chr17	34608782	34608979	197	0.00417	0.000928	FARS2	439716	intron
328	chr3	113341789	113341888	99	1e-06	0.000936	Galk2	168106	intron
329	chr7	31455158	31455362	204	0.4	0.000936	NDUFA12	79109
330	chr7	137703111	137703231	120	0	0.000949	Tuba3a	3682
331	chr1	125282398	125282476	78	0	0.000966	NR2F2	4492	intron
332	chr2	60466545	60466685	140	0.19	0.000969	ADAMTS12	45206	intron
333	chr19	15085927	15086047	120	0.00116	0.000973	SLC6A2	12293
334	chr9	51706407	51706547	140	2e-06	0.00098	STK17B	860832
335	chr11	71837886	71837937	51	0	0.00098	fam43a	172572
336	chr1	204733568	204733634	66	0	0.00102	SHANK2	333746	intron
337	chr8	61505191	61505269	78	0.0081	0.00103	clk3	13965
338	chr8	34913874	34914166	292	0.000137	0.00104	DCPS	42148	intron
339	chr5	49164102	49164221	119	0.02	0.00104	ANKRD6	47609.5	intron (5'UTR)
340	chr7	124472425	124472561	136	4.4e-05	0.00104	CERK	-290423
341	chr6	23281875	23281973	98	0	0.00104	ALK	272864	intron
342	chr15	41730636	41730768	132	1e-06	0.00105	GUCY1B2	-61900
343	chr17	81187146	81187356	210	0.07	0.00105	GATA3	1175677
344	chr17	7314724	7314840	116	0.15	0.00107	Fancc	60255	intron
345	chr20	1357199	1357409	210	6e-06	0.00108	Olr1735	6605
346	chr1	187786318	187786394	76	0	0.00109	bag3	5210	intron
347	chr10	76411620	76411703	83	0	0.00109	CUEDC1	17555.5	intron (5'UTR)
348	chr17	3573079	3573220	141	0	0.00109	MED10	48053.5
349	chrX	126594313	126594423	110	0.000296	0.00109	Nrk	52793
350	chr2	45998659	45998909	250	0.02	0.00112	NDUFS4	480835	intron
351	chr2	8897081	8897242	161	0.19	0.00113	FAIM	-625640
352	chr2	204462210	204462300	90	3e-06	0.00115	Fndc7	31324	intron
353	chr14	92844667	92844773	106	0	0.00118	GRB10	66722	intron (5'UTR)
354	chr2	35210439	35210595	156	0.23	0.00118	CENPK	28350
355	chr1	267026833	267026904	71	0.34	0.00119	PRLHR	41510.5
356	chr15	42334182	42334322	140	0.06	0.0012	Defb44	6613
357	chr7	36865328	36865419	91	0	0.00121	dusp6	-27889.5
358	chr3	62509467	62509538	71	0	0.00124	Ppp1r1c	-9922.5
359	chr13	52457747	52457797	50	0.55	0.00126	Crb1	100544
360	chr20	46218689	46218843	154	0.83	0.00126	FOXO3	44052	intron
361	chr2	47179448	47179574	126	5.2e-05	0.00128	ITGA1	26744	intron
362	chr9	81535138	81535218	80	0.00313	0.00128	IRS1	50072
363	chr8	58856976	58857135	159	0.00221	0.0013	Nrg4	-26389.5
364	chr3	7209185	7209326	141	8e-06	0.0013	OLFM1	13910.5
365	chr8	61826817	61827008	191	0	0.00131	CCDC33	61808.5	intron
366	chr10	55220338	55220442	104	0.0005	0.00133	Pik3r5	-7481
367	chr1	264527709	264527797	88	0.09	0.00134	gfra1	86575
368	chr15	53371181	53371340	159	0.03	0.00135	FNDC3A	-58893.5
369	chr1	187851101	187851187	86	0.000253	0.00138	INPP5F	-17302
370	chr1	220416077	220416192	115	0	0.00138	FOXB2	-89027.5
371	chr10	90765571	90765696	125	0.02	0.00138	DHX8	-3932.5
372	chr16	83598134	83598377	243	0.01	0.00138	LOC686926	-81456.5
373	chr1	110323407	110323491	84	0	0.00139	ATP10A	147896	intron
374	chr3	104841458	104841646	188	0.00409	0.00139	EIF2AK4	21311	intron
375	chrX	137579909	137580020	111	0.000296	0.00139	Mst4	2004.5	intron
376	chr16	51144945	51144947	2	0.0005	0.00139	Fat1	-553547
377	chr1	264418348	264418447	99	0	0.0014	gfra1	195930
378	chr12	38808566	38808690	124	0	0.00142	RGD1562310	632679
379	chrX	90051560	90051652	92	0	0.00142	Ercc6l	62536.5
380	chr1	224391902	224392086	184	0.00409	0.00143	ZFAND5	-50738
381	chr1	264621798	264622082	284	0.09	0.00144	gfra1	253546	intron
382	chr14	80830709	80830814	105	0	0.00144	RGD1308380	14851.5	intron
383	chrX	8569944	8570028	84	0.000145	0.00146	Lonrf3	31676	intron
384	chr2	96654118	96654217	99	0.000281	0.00148	PKIA	-56800.5
385	chr17	41858809	41858964	155	0.00136	0.00152	E2F3	-694852
386	chr3	109729640	109729758	118	0.41	0.00153	PLDN	12729
387	chr19	41376915	41376973	58	0	0.00153	FA2H	-57262
388	chr7	60183877	60184046	169	0.96	0.00156	Lemd3	48155.5
389	chr2	150200060	150200150	90	2.4e-05	0.00161	Mbnl1	196016
390	chr6	123247899	123248044	145	0	0.00162	Cpg1	4630.5
391	chr8	43230057	43230124	67	0	0.00162	SCN3B	-1361.5
392	chr6	32015777	32015859	82	0	0.00163	RHOB	36536
393	chr9	53863936	53863988	52	0.09	0.00164	COQ10B	5213	intron
394	chr2	173515813	173516015	202	0.83	0.00164	tdo2	78105
395	chr6	24263280	24263416	136	1e-06	0.00166	Phlpb	31174	intron
396	chr5	89378933	89379039	106	3.2e-05	0.00166	Tle1	303850
397	chr14	98068299	98068379	80	0	0.00167	Ppp3r1	8038	intron
398	chr6	30309566	30309622	56	0	0.00167	Apob	-1198465
399	chrX	55889522	55889688	166	0.83	0.00171	Pdha1	160469
400	chr13	75701976	75702054	78	0.09	0.00172	Rabgap1l	573711	intron
401	chr20	39124961	39125305	344	1.4e-05	0.00172	FRK	215956
402	chr5	17818769	17818876	107	0	0.00173	Impad1	264192
403	chr13	88455638	88455878	240	0.000113	0.00173	SLAMF9	-24418
404	chr19	11269622	11269741	119	0.1	0.00173	MT2A	-1096.5
405	chr6	95549547	95549680	133	0.00409	0.00174	Mnat1	769.5	intron
406	chr13	108360604	108360736	132	0	0.00175	KCNH1	231050	intron
407	chr1	219710958	219711046	88	0.06	0.00178	GNAQ	190005	intron
408	chr1	16646378	16646644	266	0.00313	0.00178	hbs1l	-21700
409	chr1	138456117	138456192	75	0	0.00179	SH3GL3	57819.5	intron (5'UTR)
410	chr11	52698866	52698995	129	0.03	0.00179	IFT57	-377442
411	chr11	72007639	72007761	122	0	0.00179	fam43a	2783
412	chr1	185899045	185899352	307	0.12	0.0018	MAPK3	-35844.5
413	chr13	46954790	46955006	216	3e-05	0.0018	FMOD	-32815
414	chr3	164486322	164486457	135	0.000293	0.00181	RAB22A	-70228.5
415	chr6	43773608	43773657	49	0.09	0.00182	Rnf144a	183380
416	chr9	108973170	108973354	184	0.23	0.00184	zfp161	459105
417	chr15	50594703	50594914	211	0.00481	0.00187	sorbs3	16298.5	intron & exon overlap
418	chr1	40207988	40208120	132	1.1e-05	0.00188	C1H6orf35	185950
419	chr4	150816900	150816994	94	0	0.0019	Atg7	2242	intron
420	chr2	191874337	191874502	165	1e-06	0.0019	Gja5	30552.5
421	chr2	35281971	35282080	109	0.00313	0.00193	CENPK	99858.5
422	chr6	126765190	126765366	176	0.00841	0.00193	golga5	24959	intron
423	chr1	118371662	118371724	62	0	0.00194	KLF13	27245	intron
424	chr15	59761859	59762081	222	0.23	0.00195	AKAP11	-82419
425	chr13	80602841	80602965	124	0	0.00195	Dpt	11542
426	chr14	73156355	73156450	95	0	0.00197	C1qtnf7	-511318
427	chrX	21322764	21322880	116	0.41	0.002	Nyx	-8753
428	chr13	80170192	80170276	84	0.000253	0.00201	NME7	96420	intron
429	chr16	7021229	7021302	73	0	0.00203	COLQ	13735.5	intron
430	chr10	74867644	74867756	112	0	0.00204	TMEM49	96458	intron
431	chr2	176119997	176120101	104	0.03	0.00206	FHDC1	100854
432	chr13	98112907	98113084	177	0.48	0.00207	srp9	-12513.5
433	chr1	205966269	205966361	92	0	0.00209	GAL	-25100
434	chr15	87368176	87368291	115	0.00163	0.00211	MYCBP2	-3053.5
435	chr7	33541168	33541271	103	0	0.00213	EEA1	144554
436	chr1	82309322	82309456	134	0.00116	0.00215	ADCK4	-1151
437	chr12	32261403	32261493	90	3e-06	0.00215	BRI3BP	9458
438	chrX	94197136	94197224	88	0.07	0.00217	ATP7A	4641	intron
439	chr10	31937901	31938335	434	0.18	0.00217	HAVCR1	80099
440	chr4	66416445	66416491	46	0.00222	0.00221	HIPK2	39303	intron
441	chr8	68209789	68209977	188	7.2e-05	0.00228	SMAD6	4769	intron
442	chr10	42231595	42231787	192	5e-05	0.00229	Nmur2	-746648
443	chr16	9932327	9932393	66	0	0.00232	Fam35a	32865	intron (5'UTR)
444	chr12	39697940	39698129	189	0.47	0.00232	Fbxo21	21618.5
445	chr2	54250785	54250963	178	0.23	0.00233	Card6	31342
446	chr3	88190169	88190351	182	0.00155	0.00233	PDHX	49989
447	chr5	88563023	88563127	104	0.00222	0.00234	MEGF9	-678190
448	chr10	90253523	90253603	80	0.15	0.00234	EZH1	-16000
449	chr19	47224095	47224254	159	0.00035	0.0024	bcmo1	21220.5	intron
450	chr2	238990980	238991152	172	0.09	0.00242	pdhA2	-6415
451	chr6	126817164	126817275	111	0.000163	0.00242	CHGA	-4178.5
452	chr8	88634482	88634579	97	0.25	0.00247	sh3bgrl2	25819.5	intron (5'UTR)
453	chr16	27411580	27411820	240	0.14	0.00248	CPE	662712
454	chr3	119237199	119237352	153	0.55	0.0025	RGD1564480	-3099.5
455	chr14	68621496	68621625	129	0.04	0.0025	Slit2	-729720
456	chr10	51528231	51528340	109	0	0.00252	Myocd	59940.5	intron
457	chr6	31982896	31982954	58	0.03	0.00253	RHOB	69429
458	chr2	41583692	41583784	92	0	0.00256	Rab3c	88821	intron
459	chr19	47199968	47200044	76	0.000142	0.00256	bcmo1	-2948
460	chr2	86321705	86321776	71	5.4e-05	0.0026	Zfp455	110376
461	chr2	50502006	50502074	68	0.0081	0.00261	Mrps30	8566
462	chr11	70558590	70558776	186	1.3e-05	0.00262	Pak2	28702	intron
463	chr16	7976256	7976447	191	0.08	0.00262	chat	-3150.5
464	chr7	24385134	24385228	94	0	0.00265	pah	141591
465	chr19	52570389	52570549	160	0.36	0.00267	Trhr2	53629
466	chr3	157607600	157607694	94	0	0.00271	prex1	86249
467	chr7	53801293	53801470	177	0.04	0.00274	TRHDE	219838	intron
468	chr1	11929968	11930110	142	0	0.00274	Cited2	-791460
469	chr2	120594122	120594218	96	0	0.00274	RGD1560220	-200939
470	chr3	143134110	143134206	96	0.00371	0.00276	BCL2L1	46041	intron
471	chr5	122908322	122908499	177	9e-06	0.00277	Pde4b	-249744
472	chr10	109756286	109756514	228	0.83	0.00278	RGD1563410	17088
473	chr20	40753209	40753329	120	0.18	0.00278	HS3ST5	41507	intron (5'UTR)
474	chrX	58836674	58837035	361	0.04	0.00279	Sms	20645.5	intron
475	chr11	34497094	34497239	145	1.06	0.00281	DSCR6	-77915.5
476	chr9	342820	342881	61	0	0.00284	SULT1C3	-143724
477	chr4	96784869	96785037	168	6.8e-05	0.00286	serbp1	-119374
478	chr6	46991892	46991982	90	0	0.00289	Tssc1	244389
479	chr2	43125998	43126314	316	0.15	0.00293	MAP3K1	-216
480	chr10	40629869	40629987	118	2e-06	0.00294	SLC36A1	20709	intron
481	chr11	30733325	30733492	167	0.00739	0.00295	Urb1	60064.5	intron & exon overlap
482	chr9	80135857	80135958	101	0.000217	0.00296	cul3	-501512
483	chr15	101570283	101570403	120	0	0.00296	Gpc5	217309
484	chr20	6755384	6755443	59	0	0.00302	RGD1306008	-14469.5
485	chr8	10936123	10936275	152	1e-06	0.00306	SESN3	-139855
486	chr4	56792156	56792633	477	0.83	0.00307	Ahcyl2	138362	intron
487	chr1	228097222	228097329	107	0.02	0.00309	RGD1359349	-152.5
488	chr12	23110091	23110269	178	0.96	0.0031	limk1	18372	intron
489	chr1	225056431	225056592	161	0.000607	0.0031	Tmem2	19539.5	intron
490	chr15	1434380	1434500	120	0.79	0.00313	LOC681383	890081	intron
491	chr6	114419442	114419727	285	0.00658	0.00314	dio2	-102022
492	chr1	38240153	38240259	106	0.01	0.00317	rbm16	66572
493	chr2	177036139	177036310	171	8.4e-05	0.00317	Dear	-296334
494	chr8	105492298	105492435	137	0.26	0.00317	STAG1	-32388.5
495	chr16	9770818	9770936	118	0.00035	0.00325	ppyr1	16292
496	chr1	148908145	148908326	181	0	0.00328	Dlg2	1.02076e+06	intron
497	chr1	159230371	159230562	191	0	0.00333	clpB	103956	intron
498	chr16	27412563	27412856	293	0.09	0.00341	CPE	663722
499	chr20	12138888	12139016	128	0	0.00342	PCBP3	49780	intron (5'UTR)
500	chr3	32663692	32663794	102	0.00751	0.00343	Tas2r134	52596
501	chr7	124329382	124329598	216	0.79	0.00346	CERK	-147420
502	chr2	145620760	145620992	232	0.79	0.00346	Eif3i-ps1	-113810
503	chr6	2219062	2219159	97	0.51	0.00348	CDC42EP3	-86868.5
504	chr3	164657974	164658144	170	0.26	0.0035	vapB	25672	intron
505	chr6	43723819	43723961	142	1.04	0.00352	Rnf144a	233122
506	chr19	50136147	50136228	81	0.0081	0.00355	cotl1	-5934.5
507	chr12	23104100	23104270	170	0.24	0.00359	limk1	12377	intron
508	chr8	47452410	47452532	122	0.19	0.00364	BCL9L	-1084
509	chr11	82310124	82310319	195	0.00155	0.00364	CHRD	91478.5
510	chr8	79679838	79679927	89	0.00409	0.00365	ONECUT1	7120.5
511	chr1	159140381	159140467	86	0	0.00371	clpB	13913	intron
512	chr3	124805299	124805359	60	0	0.00375	SNAP25	-1307
513	chr3	149995984	149996152	168	1e-06	0.00386	DHX35	406390
514	chr4	26686802	26687048	246	0.02	0.00388	cyp51	-65751
515	chr1	185376696	185376884	188	1.4e-05	0.00389	Sbk1	10681
516	chr3	157421667	157421806	139	0	0.00389	SULF2	-123348
517	chr13	33830836	33831139	303	0.15	0.00389	DDX18	-229552
518	chr1	130704093	130704162	69	0.000906	0.00391	SV2B	180624	intron
519	chr6	78489324	78489450	126	0.000137	0.00391	SSTR1	-314005
520	mt DNA	8868	9137	269	0	0.00392	[null]	-442.5
521	chr15	44998182	44998279	97	0	0.00392	SCARA5	-85412.5
522	chr18	81354840	81354945	105	0.00054	0.00394	cyb5a	-61078.5
523	chr17	26253738	26253873	135	0	0.00397	CD83	451840
524	chr10	39533812	39533890	78	0.000188	0.00398	P4HA2	11695	intron
525	chr2	250594913	250595032	119	0.00163	0.00404	GIPC2	39167.5
526	chr3	76832022	76832104	82	3e-06	0.00407	cry2	-1161
527	chr18	81330147	81330290	143	0.0005	0.0041	cyb5a	-85752.5
528	chr10	61843442	61843594	152	0.03	0.00411	Pafah1b1	111829
529	chr4	16429473	16429543	70	0.000296	0.00413	Sema3e	94093
530	chr14	98541015	98541126	111	0.15	0.00413	etaa1	266294
531	chr4	56121641	56121694	53	0	0.00414	IMPDH1	-30892.5
532	chr18	27924613	27924843	230	0.18	0.00417	SIL1	32301	intron
533	chr2	255969038	255969167	129	9e-06	0.00419	CTH	87458.5
534	chr7	48317746	48317853	107	0.02	0.00419	Nav3	187702
535	chr15	3672097	3672308	211	0.09	0.00425	PLAU	7868.5
536	chr14	81022468	81022850	382	0.55	0.00427	HMX1	-23493
537	chr7	140722398	140722504	106	0.000188	0.00428	krt8	-1252
538	chr14	83874712	83874807	95	0	0.00428	DRG1	-2837.5
539	chr11	59309286	59309377	91	2e-06	0.00429	ZBTB20	89881.5	intron (5'UTR)
540	chr8	35262358	35262553	195	0.51	0.00433	cdon	23557.5	intron
541	chr8	115577055	115577182	127	0.4	0.00437	lrrfip2	67319.5	intron
542	chr4	58610656	58610712	56	0	0.00441	PODXL	1219
543	chr9	93701944	93702008	64	0	0.00441	LOC684279	-447379
544	chr2	45657077	45657164	87	0.00221	0.00442	NDUFS4	182114
545	chr8	68240357	68240529	172	1e-06	0.00443	SMAD6	-25791
546	chr4	26567906	26568753	847	1.1e-05	0.00443	cyp51	-184346
547	chr4	149543100	149543142	42	0.03	0.00446	IRAK2	93	exon
548	chr5	23326586	23326682	96	2e-06	0.00446	RGD1564200	190886	intron
549	chr10	95409376	95409593	217	0.55	0.00449	KCNH6	8623.5	intron
550	chr2	196696157	196696336	179	0.09	0.00449	Cd2	1647.5	intron (5'UTR)
551	chr1	236248924	236249082	158	0.00136	0.00452	sgms1	147629	intron (5'UTR)
552	chr1	26617777	26617924	147	0.07	0.00459	Rnf217	-13081.5
553	chr12	36842881	36843172	291	0.83	0.00459	Oas1f	-230.5
554	chr3	158473297	158473402	105	0.000113	0.00463	B4galt5	-23928.5
555	chr6	7738314	7738369	55	3e-06	0.00463	Thada	94557.5	intron
556	chr15	14001140	14001508	368	0.06	0.00466	CADPS	142039	intron
557	chr14	85501038	85501131	93	7.8e-05	0.00466	Nf2	7722.5	intron
558	chr2	14812952	14813071	119	0.00842	0.00475	Cox7c	441028
559	chr6	41330950	41331056	106	0.51	0.00475	ODC1	15207
560	chr2	30764020	30764183	163	0.41	0.00481	CARTPT	125714
561	chr5	26656867	26656983	116	0.00155	0.00481	TMEM67	-279394
562	chr3	158804610	158804698	88	0.00013	0.00486	LOC679636	-14400
563	chr18	28804454	28804532	78	0.25	0.00487	Nrg2	24279	intron
564	chr2	16390517	16390565	48	0.00842	0.00487	Cox7c	-1134476
565	chr6	56457319	56457375	56	0.00155	0.00487	Tmem195	77302
566	chrX	51717085	51717488	403	0.03	0.00489	RGD1565844	219438
567	chr8	65409531	65409634	103	0	0.0049	TLE3	-76174.5
568	chr1	34061630	34061720	90	1.4e-05	0.00493	ppp1r14c	56904	intron
569	chr17	45468100	45468209	109	0.07	0.00494	HDGFL1	319678
570	chr1	169938562	169938633	71	0	0.00496	DKK3	26094.5	intron
571	chr2	231177757	231177998	241	0.23	0.00499	PPA2	278344
572	chr19	22869066	22869151	85	0.12	0.00506	LOC502889	15407.5	intron
573	chr18	77328070	77328140	70	0.26	0.0051	Ctdp1	37790	intron
574	chr10	110499701	110499822	121	0.21	0.0052	Foxk2	39.5	exon (5'UTR)
575	chr1	181946325	181946427	102	0.000113	0.00523	TNRC6A	-36617
576	chr1	195065599	195065812	213	0.00116	0.00524	Clrn3	66973.5
577	chr3	90578057	90578133	76	0	0.00527	wt1	816
578	chr3	144004854	144005024	170	0	0.00536	commd7	7468
579	chr8	52001366	52001456	90	0	0.00537	ZBTB16	93402	intron
580	chr3	170037261	170037348	87	0.00221	0.00539	nkain4	6661.5
581	chr14	77938578	77938806	228	0.00766	0.0054	Nsg1	6746	intron
582	chr19	50808783	50808953	170	0.000737	0.00543	RGD1311055	106239
583	chr1	172841521	172841599	78	0	0.00548	Insc	37149	intron
584	chr10	83790017	83790125	108	0.25	0.0055	DLX3	-12097
585	chr1	37934797	37935036	239	0.000296	0.00554	CNKSR3	23945.5	intron
586	chr1	207183838	207184045	207	0.000281	0.00556	Pc	71089.5	intron (5'UTR)
587	chr18	28251129	28251349	220	0.83	0.00561	Slc23a1	-350
588	chr5	105779254	105779305	51	0.34	0.00563	Adfp	-46462.5
589	chr4	59693988	59694133	145	0.0005	0.00565	CHCHD3	197554
590	chr2	3031055	3031290	235	0.03	0.0057	SPATA9	17173.5	intron (5'UTR)
591	chr18	64062009	64062116	107	0.00841	0.0057	SPIRE1	86385.5	intron
592	chr10	32269606	32269777	171	0.26	0.00573	SGCD	219638	intron
593	chr6	123234693	123234841	148	0.00409	0.00575	Cpg1	3420	intron (5'UTR)
594	chr3	75639504	75639919	415	3.8e-05	0.00577	RGD1309540	166546	intron
595	chr11	84607622	84607780	158	0.47	0.0058	Arvcf	32173	intron (5'UTR)
596	chr10	91006122	91006279	157	0.0081	0.00581	SOST	17510.5
597	chr2	204955101	204955219	118	0.02	0.00586	Vav3	-27061
598	chr11	58709079	58709157	78	0.26	0.0059	ZBTB20	690095	intron (5'UTR)
599	chr18	31219567	31219772	205	4e-06	0.00592	PCDH12	-6800.5
600	chr3	126651792	126651851	59	1e-06	0.00599	Btbd3	242450
601	chr2	58790123	58790284	161	0.00107	0.00602	Skp2	7025.5	intron
602	chr1	207160997	207161200	203	0.01	0.00603	Pc	48246.5	intron (5'UTR)
603	chr8	95367496	95367696	200	0.00222	0.00603	TBC1D2B	-188820
604	chr5	63770776	63770896	120	0.000217	0.00606	anks6	-95883
605	chr4	77854713	77854837	124	0.000145	0.00608	RGD1564712	-22382
606	chr12	11172914	11172996	82	0	0.00616	Cyth3	25190	intron
607	chr16	49652674	49652820	146	0.51	0.00618	PDLIM3	16055	intron
608	chr3	78703834	78703960	126	0	0.00618	ttc17	2263
609	chr10	37871456	37871548	92	0.00221	0.00621	RGD1310352	31290
610	chr7	138360275	138360395	120	0.00432	0.00624	racgap1	6020
611	chr10	43457556	43457641	85	0	0.00628	HAND1	-31665.5
612	chr4	7030016	7030129	113	0.000501	0.00639	SRPK2	111552	intron
613	chr1	134466536	134466665	129	2e-06	0.00641	mrpl46	32188.5
614	chr3	114883289	114883456	167	5.2e-05	0.00641	Adra2b	11969.5
615	chr16	10208785	10208872	87	6.4e-05	0.00642	OPN4	40930.5
616	chr10	759708	759903	195	0.09	0.00643	MYH11	93149.5	intron
617	chr2	217751600	217751770	170	0.83	0.00643	rwdd3	1887	intron
618	chr6	120584063	120584224	161	0.09	0.00643	FLRT2	925194
619	chr20	7821344	7821622	278	1.18	0.00652	Pim1	4081	exon (3'UTR)
620	chr1	193597087	193597207	120	0	0.00653	LOC100302465	160399
621	chr6	78436715	78436895	180	2.8e-05	0.0066	RGD1560556	346919
622	chr8	91206010	91206305	295	0.02	0.00666	TPBG	126828
623	chr1	98559065	98559144	79	1.3e-05	0.0067	ZDHHC13	-1278.5
624	chr1	185436831	185437067	236	0.18	0.00678	lat	13205
625	chr1	245560811	245560901	90	6.8e-05	0.00679	Pycs	125122
626	chr1	157992601	157992679	78	5e-05	0.0068	MRPL48	29765	intron
627	chrX	52943198	52943274	76	0.000607	0.00685	Nhs	-74288.5
628	chr14	86511406	86511513	107	0	0.00685	POLM	-10165.5
629	chr13	94520028	94520230	202	0.4	0.00686	KIF26B	335183	intron
630	chr1	102099042	102099082	40	0.34	0.00686	RGD1559980	-276335
631	chr10	43418250	43418396	146	8.4e-05	0.00687	HAND1	5043
632	chr9	11109866	11109970	104	0	0.00696	AARS2	-13492
633	chr1	168468537	168468750	213	0.00432	0.00704	AMPD3	-64847.5
634	chr18	36717996	36718084	88	0.00766	0.00709	Dpysl3	-37685
635	chr3	123616199	123616290	91	1.4e-05	0.00713	Plcb4	-90067.5
636	chr18	54451319	54451450	131	0.000357	0.00715	ISOC1	-20304.5
637	chr4	51289067	51289139	72	0.00409	0.00719	Spam1	423
638	chr6	123146675	123146721	46	0	0.0073	TTC8	29165	intron
639	chr17	7551942	7552072	130	4.4e-05	0.00732	Npepo	72929	intron
640	chr13	40539969	40540153	184	0.25	0.00733	CCNT2	69	exon
641	chr19	50608060	50608139	79	0.4	0.0074	RGD1304884	126038
642	chr13	33032936	33033048	112	0	0.00741	Insig2	298958
643	chr2	14780044	14780100	56	0.51	0.00743	Cox7c	473967
644	chr6	96507211	96507312	101	0.00417	0.00743	SNAPC1	1884.5
645	chr11	59673655	59673757	102	0.01	0.00743	ZBTB20	-274493
646	chr7	34869177	34869336	159	0.83	0.00744	DCN	-134976
647	chr8	121447758	121447871	113	6e-06	0.00745	Snrk	-510538
648	chr5	128055640	128055764	124	0.000501	0.00751	SSBP3	67723	intron
649	chr10	53698377	53698536	159	0.14	0.00759	RGD1309906	40304.5
650	chr4	105597738	105597841	103	0	0.00767	sftpb	-11619.5
651	chr8	67258327	67258412	85	5e-06	0.00771	Map2k5	55101.5
652	chr20	38625408	38625454	46	3.2e-05	0.00773	TSPYL1	584
653	chr1	149286701	149286999	298	0.55	0.00778	Dlg2	12224
654	chr4	55363958	55364022	64	6.8e-05	0.00779	SND1	13246	intron
655	chr6	85854365	85854468	103	0.07	0.00784	RGD1307621	-401738
656	chr8	88644962	88645038	76	0	0.00785	sh3bgrl2	36289	intron (5'UTR)
657	chr1	252570036	252570078	42	1e-06	0.0079	NEURL	67394	intron
658	chr3	68352500	68352600	100	1.1e-05	0.00801	APLNR	-13086
659	chr20	19054879	19055003	124	0	0.00802	phyhipl	205561
660	chr2	36451525	36451586	61	0	0.00803	HTR1A	15769.5
661	chr5	103147631	103147864	233	0.51	0.00807	Bnc2	326496	intron
662	chr1	187304382	187304492	110	0.00107	0.00819	trim72	8475
663	chr4	16419115	16419258	143	0.18	0.00819	Sema3e	104414
664	chr6	122474557	122474694	137	0.00107	0.00819	GPR65	40997.5
665	chr11	50809379	50809535	156	0.09	0.00822	Bbx	-845988
666	chr18	12726109	12726359	250	0.00841	0.00824	RNF125	48	exon (5'UTR)
667	chr13	63620457	63620657	200	0.00751	0.00827	pla2g4a	515172
668	chr15	44718651	44718909	258	0.55	0.00832	Fbxo16	28739	intron
669	chr19	36171696	36171819	123	5e-06	0.00837	Smpd3	23806.5	intron (5'UTR)
670	chr7	114300320	114300571	251	0.05	0.00851	RGD1565316	1382.5	intron
671	chr6	32025922	32025991	69	1.1e-05	0.00863	RHOB	26397.5
672	chr8	13734003	13734380	377	0.15	0.00866	FAT3	-450602
673	chr12	46484189	46484413	224	1e-06	0.00873	P2RX2	-823
674	chr13	44037885	44038242	357	0.0081	0.00875	MAPKAPK2	3440.5	intron
675	chr2	28831998	28832077	79	0.05	0.00876	UTP15	5076.5
676	chr18	39936952	39937043	91	0.02	0.00888	KCNN2	231960
677	chr14	109479290	109479391	101	0	0.00892	Ccdc85a	-45034.5
678	chr1	39281720	39281852	132	0.01	0.00893	NOX3	-574056
679	chr7	91686585	91686666	81	0.00222	0.00894	Taf2	-86866.5
680	chr8	88374096	88374150	54	0.25	0.00896	LCA5	90624
681	chr14	100550266	100550387	121	0.02	0.00899	SPRED2	-148214
682	chr15	18905198	18905277	79	0.00766	0.00902	DNASE1L3	-4124.5
683	chr15	51235872	51236042	170	0.05	0.00912	GFRA2	-43812
684	chr15	43038764	43038897	133	0.00013	0.00913	XKR6	162994	intron
685	chr8	88548032	88548157	125	0.000906	0.00913	LCA5	-25526.5
686	chr6	32013005	32013056	51	3e-06	0.00915	RHOB	39323.5
687	chr3	93696837	93696982	145	0.000281	0.00921	KCNA4	911988
688	chr1	115308571	115308642	71	0	0.00926	Mir344b-1	10848.5
689	chr12	38806208	38806373	165	1e-06	0.00926	RGD1562310	635016
690	chr8	84984376	84984415	39	0	0.00941	FILIP1	-81530.5
691	chr13	106159076	106159179	103	0.55	0.00948	SMYD2	1019.5
692	chr15	22997475	22997563	88	0	0.00952	GCH1	26476
693	chr9	74195809	74195875	66	0.08	0.00955	CDK5R2	2532
694	chr16	54647105	54647197	92	0.55	0.00959	MTUS1	35650	intron
695	chr20	22391582	22391729	147	0.55	0.00959	REEP3	77563.5	intron
696	chr3	165186645	165186773	128	0.09	0.00959	Mir296	7110
697	chr9	10677727	10677824	97	0.51	0.00959	VEGFA	141706
698	chr19	36260533	36260823	290	0.26	0.00959	Zfp90	-11175
699	chr1	167753868	167754065	197	0.1	0.00965	Zfp143	13893.5
700	chr16	27304858	27305115	257	0.000384	0.00967	CPE	555998
701	chr7	139229011	139229161	150	1.8e-05	0.00969	SLC4A8	-998
702	chr4	63866175	63866284	109	0.4	0.0097	CHRM2	-45061.5
703	chr7	27869771	27870083	312	0	0.0098	Apaf1	62980
704	chr13	45525863	45526039	176	0.05	0.0099	Nfasc	111926	intron
705	chr11	30889176	30889771	595	0.25	0.00991	RGD1306954	20680.5
706	chr9	108307084	108307206	122	5.3e-05	0.00992	Epb4.1l3	3539	intron (5'UTR)
707	chr6	74559621	74559920	299	0.00766	0.00996	egln3	-83264.5
708	chr16	27229860	27229921	61	0.55	0.00996	CPE	480902
709	chr2	219128855	219128978	123	0.00766	0.01	bcar3	53711.5	intron
710	chr2	223920304	223920433	129	0.00107	0.01	CAMK2D	79719.5	intron
711	chr1	155399173	155399331	158	0.15	0.01	CAPN5	21926	intron
712	chr3	145793017	145793153	136	0.55	0.01	Cdc91l1	48831	intron
713	chr16	6990200	6990337	137	0	0.01	COLQ	44732.5	intron
714	chr18	41346786	41346865	79	0.06	0.01	COMMD10	119958	intron
715	chr1	148617897	148618065	168	0.00054	0.01	Dlg2	730504	intron
716	chr1	148996396	148996498	102	0.04	0.01	Dlg2	1108970	intron
717	chr1	149159129	149159223	94	0	0.01	Dlg2	1271699	intron
718	chr13	78016096	78016197	101	0.83	0.01	DNM3	149036	intron
719	chr10	61760216	61760349	133	0	0.01	Garnl4	-28655.5
720	chr17	38631132	38631232	100	2.8e-05	0.01	Gmds	169450	intron
721	chr1	8808390	8808561	171	0.09	0.01	hivep2	25460.5	intron (5'UTR)
722	chr1	26647015	26647115	100	0	0.01	Rnf217	16133	intron
723	chr10	4608937	4609121	184	0.09	0.01	LITAF	-5148
724	chr12	45507892	45507963	71	0.02	0.01	PITPNB	-73183.5
725	chr1	247838969	247839040	71	9e-06	0.01	Hpse2	380066	intron
726	chr1	193587978	193588043	65	0	0.01	LOC100302465	169536
727	chr1	168178788	168178908	120	0	0.01	RGD1559442	174935	intron & exon overlap
728	chr7	10561582	10561668	86	1e-06	0.01	MKNK2	528
729	chr2	45985386	45985490	104	0	0.01	NDUFS4	494181	intron
730	chr6	41151349	41151545	196	0.12	0.01	Nol10	30027	intron
731	chrX	21311486	21311543	57	0	0.01	Nyx	2554.5	intron
732	chr12	22090353	22090617	264	0.02	0.01	por	63854	intron
733	chr13	81697255	81697327	72	0	0.01	pou2f1	42667	intron
734	chr8	71200329	71200382	53	0.02	0.01	RAB8B	31451.5	intron
735	chr7	138375355	138375449	94	0.05	0.01	racgap1	20314	intron
736	chr10	76401939	76402030	91	0.00842	0.01	CUEDC1	7878.5	intron (5'UTR)
737	chr10	76452456	76452593	137	0.4	0.01	CUEDC1	58418.5	intron (5'UTR)
738	chr7	110671273	110671381	108	0.41	0.01	Trappc9	125348	intron
739	chr14	83963453	83963610	157	0.05	0.01	Pik3ip1	7637.5	intron
740	chr6	7714098	7714299	201	7.8e-05	0.01	Thada	118700	intron
741	chr12	13180674	13180796	122	0.05	0.01	Foxk1	-612341
742	chr15	42720710	42720782	72	0.24	0.01	Fam167a	1554	intron
743	chr2	189336654	189336888	234	1.06	0.01	LINGO4	-12913
744	chr1	117929843	117929964	121	0.000906	0.01	CHRNA7	-213636
745	chr7	25095248	25095351	103	0.000217	0.01	Dram	-34956.5
746	chr12	28864266	28864366	100	0.00766	0.01	RIMBP2	54330	intron (5'UTR)
747	chr7	121688444	121688538	94	2.3e-05	0.01	Scube1	62159	intron
748	chr20	44265018	44265173	155	0.05	0.01	SLC16A10	60236.5	intron
749	chr9	52134333	52134474	141	0.00417	0.01	STK17B	432906
750	chr10	20334963	20335024	61	9e-06	0.01	SLIT3	351828	intron
751	chr2	251656159	251656295	136	0	0.01	ST6GALNAC3	45323	intron
752	chr7	47394860	47394949	89	0.00409	0.01	Syt1	400592	intron
753	chr9	73625585	73625678	93	0	0.01	PNKD	14022.5	intron
754	chr4	58036481	58036520	39	2.8e-05	0.01	KLF14	-23040.5
755	chr6	123152740	123152846	106	9e-06	0.01	TTC8	35260	intron
756	chr20	28146479	28146579	100	0	0.01	Unc5b	15675	intron
757	chr7	56321928	56322012	84	0.12	0.01	Best3	8235	intron
758	chr18	33273156	33273198	42	5e-06	0.01	LOC691645	-10860
759	chr7	105736483	105736808	325	1.06	0.01	Zfat	319.5	intron & exon overlap
760	chr1	2389662	2389894	232	0.26	0.01	KATNA1	-5168
761	chr1	22367450	22367730	280	9e-06	0.01	rps12	100108
762	chr1	151441355	151441467	112	0.00163	0.01	FAM181B	1484273
763	chr1	170450371	170450435	64	0.00292	0.01	Tead1	-31481
764	chr2	26727754	26727908	154	0.02	0.01	RGD1310597	-120450
765	chr2	97101737	97101834	97	0.04	0.01	PKIA	-504418
766	chr2	119322215	119322341	126	0.15	0.01	PEX5L	17457	intron
767	chr2	175490845	175491001	156	0.09	0.01	sfrp2	4058
768	chr3	78320449	78320591	142	0	0.01	ACCSL	-32976
769	chr3	91944241	91944302	61	0	0.01	Dcdc5	48188.5
770	chr3	124710540	124710606	66	0	0.01	ANKRD5	65379
771	chr3	125981796	125981861	65	0.18	0.01	Btbd3	-421200
772	chr3	127576102	127576226	124	1e-06	0.01	SPTLC3	-115503
773	chr3	157579242	157579379	137	0.09	0.01	prex1	114586
774	chr4	16471142	16471238	96	0.79	0.01	Sema3e	52411
775	chr4	33907686	33907796	110	0.02	0.01	Ica1	-77298
776	chr4	65209598	65209669	71	0	0.01	AKR1D1	203738
777	chr4	183617687	183617829	142	0.01	0.01	sspN	37847
778	chr4	183641764	183641926	162	0.00292	0.01	ITPR2	35760
779	chr5	74641788	74641863	75	0	0.01	ACTL7B	4696.5
780	chr5	114470725	114470748	23	0.08	0.01	MGC125002	330228
781	chr6	111057435	111057507	72	0	0.01	RGD1309492	-18059
782	chr6	137089580	137089844	264	0.25	0.01	LOC688273	82544
783	chr7	110195634	110195765	131	0.00751	0.01	KCNK9	37042.5
784	chr8	43202104	43202216	112	0.0081	0.01	SCN3B	-29292
785	chr8	46999451	46999683	232	0.00529	0.01	THY1	-28104
786	chr8	53597019	53597143	124	0.000607	0.01	LOC363060	-255021
787	chr8	71236887	71237017	130	0.000296	0.01	RAB8B	-5145
788	chr8	76606798	76607040	242	0.04	0.01	TCF12	-108830
789	chr8	94773447	94773606	159	0.00054	0.01	RASGRF1	-28939.5
790	chr8	114271449	114271549	100	0.09	0.01	CDC25A	15528
791	chr9	62884756	62885056	300	0.4	0.01	KLF7	-146817
792	chr9	71253422	71253514	92	1e-06	0.01	Mreg	50158
793	chr9	73465783	73465856	73	0.34	0.01	Il8rb	-5122.5
794	chr9	78752985	78753105	120	0.000484	0.01	scg2	9615
795	chr9	82116026	82116142	116	0.51	0.01	TM4SF20	-28372
796	chr9	104885756	104885866	110	0.79	0.01	Wash2	57	intron & exon (5'UTR)
797	chr10	16938294	16938382	88	0.000119	0.01	DUSP1	-4574
798	chr10	67544241	67544315	74	1.4e-05	0.01	TUSC5	-42094
799	chr10	105145494	105145581	87	1.68	0.01	CD300E	-14979.5
800	chr11	52082762	52082904	142	0.83	0.01	CD47	15532
801	chr11	64767328	64767466	138	0.000281	0.01	FSTL1	-31724
802	chr11	68631759	68631903	144	0.00751	0.01	Muc13	163048	intron (3'UTR)
803	chr13	75166753	75166892	139	0.00467	0.01	TNR	-104292
804	chr13	100585120	100585253	133	0	0.01	hlx	100572
805	chr14	102244954	102245009	55	0.02	0.01	Mdh1	14148.5
806	chr15	42694460	42694721	261	0.00841	0.01	Blk	-11797.5
807	chr15	55121168	55121242	74	0.83	0.01	HTR2A	-342537
808	chr17	40443875	40444324	449	0.4	0.01	uqcrfs1	10017.5
809	chr17	60153271	60153370	99	3e-05	0.01	ZEB1	23828.5
810	chr18	50208327	50208462	135	0.02	0.01	Znf608	95385.5
811	chr18	51035622	51035721	99	0	0.01	Znf608	-627086
812	chr19	15150806	15150998	192	0	0.01	SLC6A2	-11004
813	chr19	20905391	20905577	186	0.83	0.01	cbln1	-35769
814	chr19	37084918	37084979	61	0.25	0.01	CYB5B	34228.5
815	chr19	50662714	50662849	135	9e-06	0.01	RGD1304884	180720
816	chr20	44210836	44210958	122	3e-05	0.01	SLC16A10	753
817	chrX	8363413	8363414	1	0.0055	0.01	Lonrf3	31691.5
818	chr20	5255307	5255428	121	0.00481	0.02	Bak1	585.5
819	chr1	250636309	250636394	85	5.4e-05	0.02	btrc	107622	intron
820	chr11	66495576	66495650	74	0	0.02	Ccdc58	1494
821	chr5	87725445	87725527	82	0.07	0.02	CDK5RAP2	12855	intron
822	chr16	7944196	7944281	85	0.36	0.02	chat	28962.5	intron
823	chr6	123238520	123238596	76	0	0.02	Cpg1	7211	intron (5'UTR)
824	chr13	77735695	77735873	178	3.8e-05	0.02	DNM3	429398	intron
825	chr1	196962107	196962175	68	0.00222	0.02	EBF3	83291	intron
826	chr5	61753780	61753862	82	0.03	0.02	RG9MTD3	-109142
827	chr2	49653479	49653588	109	0.04	0.02	HCN1	127586	intron
828	chr1	184625494	184625670	176	0	0.02	Il4ra	12680	intron
829	chr2	182078280	182078416	136	0.06	0.02	IL6RA	49787	exon (3'UTR)
830	chr2	155128683	155128818	135	0.19	0.02	KCNAB1	290910	intron
831	chr10	95405623	95405777	154	0.29	0.02	KCNH6	4839	intron
832	chr7	103454834	103454929	95	1.4e-05	0.02	KCNQ3	172164	intron
833	chr1	55944624	55944730	106	0	0.02	LOC500376	21581	intron
834	chr15	81376934	81377017	83	0.02	0.02	Setl1	-200502
835	chr3	112991811	112992042	231	0.07	0.02	Shc4	38165.5	intron
836	chr19	17289589	17289717	128	0.59	0.02	RBL2	-197056
837	chr11	84910722	84910788	66	0.00035	0.02	LOC682565	5696	intron
838	chr15	2252786	2252916	130	0.000519	0.02	LOC681383	71670	intron
839	chr17	62264911	62265003	92	0	0.02	LYZL1	-193189
840	chr17	62385811	62385882	71	0.01	0.02	BAMBI	268538
841	chr4	88168157	88168224	67	0	0.02	Fam13a1	-236740
842	chr8	73844319	73844421	102	0.04	0.02	Narg2	7534	intron
843	chr2	178670760	178670906	146	0.02	0.02	Lrba	413562	intron
844	chr11	30725737	30725771	34	0	0.02	MRAP	4972	intron
845	chr2	30375162	30375233	71	0.07	0.02	MRPS27	37008.5	intron
846	chr1	15466188	15466350	162	3e-05	0.02	MAP7	25501	intron
847	chr16	84021514	84021772	258	0.14	0.02	Myo16	152878	intron & exon overlap
848	chr3	76219414	76219498	84	0.000293	0.02	Nyw1	109825	intron
849	chr2	148614478	148614610	132	0.00432	0.02	p2ry12	-559
850	chr1	207172736	207172826	90	0	0.02	Pc	59929	intron (5'UTR)
851	chr11	85325075	85325231	156	0.03	0.02	Med15	54651	intron
852	chr13	46096983	46097173	190	0.03	0.02	PPP1R15B	49442
853	chr4	59612194	59612322	128	5.4e-05	0.02	CHCHD3	279356
854	chr7	45460916	45461013	97	0.00194	0.02	PPFIA2	320812	intron
855	chr1	165064391	165064490	99	0	0.02	Ppfibp2	84732.5	intron
856	chr2	179951308	179951411	103	0.000163	0.02	PRCC	6104.5	intron
857	chr7	96363183	96363322	139	0.23	0.02	NSMCE2	195618	intron
858	chr8	122020213	122020310	97	3e-06	0.02	Snrk	51275.5
859	chr13	66864349	66864431	82	0	0.02	RGD1309104	91160	intron
860	chr20	13867870	13867981	111	0.34	0.02	Specc1l	77252.5	intron
861	chr18	36825887	36825967	80	0.000193	0.02	JAKMIP2	176103	intron
862	chr16	20085784	20085929	145	0.00292	0.02	GMIP	188.5
863	chr4	105513728	105513841	113	0.04	0.02	ATOH8	18333.5	intron
864	chr1	93036300	93036452	152	0.41	0.02	Vom2r38	-176196
865	chr3	41111383	41111512	129	0.02	0.02	DAPL1	-76518.5
866	chr3	8330860	8331013	153	0.04	0.02	MED27	21820.5	intron
867	chr8	111436609	111436740	131	0.0081	0.02	WDR51A	22951.5	intron
868	chr13	67475873	67475976	103	0.24	0.02	RGL1	279022	intron
869	chr13	67525467	67525606	139	0.15	0.02	RGL1	229410	intron
870	chr10	94766475	94766598	123	0.02	0.02	Rnf190	89240.5	intron
871	chr10	63209822	63209955	133	0.00163	0.02	rph3al	55679.5	intron
872	chr10	103449771	103449835	64	0.00751	0.02	sdk2	250164	intron
873	chr20	11096703	11096813	110	0.05	0.02	TRPM2	43458	intron
874	chr2	239593585	239593701	116	0.00409	0.02	UNC5C	228535	intron
875	chr11	58712683	58712861	178	0.09	0.02	ZBTB20	686441	intron (5'UTR)
876	chr1	15044827	15045060	233	0	0.02	il20ra	34989.5
877	chr1	130549904	130550046	142	0	0.02	SV2B	133180
878	chr1	163238589	163238704	115	0.00417	0.02	PRKCDBP	-24135.5
879	chr1	176682486	176682596	110	0.67	0.02	syt17	-16059
880	chr1	187303081	187303105	24	3.4	0.02	trim72	7131
881	chr1	187777321	187777430	109	0.05	0.02	bag3	-3770.5
882	chr1	191297454	191297500	46	0.41	0.02	Bub3	158079
883	chr1	236531714	236531795	81	0.00054	0.02	RGD1564801	14889.5
884	chr1	242560292	242560386	94	0	0.02	RGD1309482	-9514
885	chr1	242650262	242650360	98	0	0.02	lgi1	16170
886	chr1	259479324	259479401	77	3e-05	0.02	ADD3	-23955.5
887	chr1	259741350	259741443	93	0.55	0.02	dusp5	-12836.5
888	chr2	42654938	42654997	59	0	0.02	Actbl2	66503.5
889	chr2	55365221	55365337	116	0.00054	0.02	DAB2	-349597
890	chr2	62309814	62309928	114	0.000906	0.02	RGD1306502	9890
891	chr2	84811912	84812034	122	0.07	0.02	SEMA5A	86882	intron (5'UTR)
892	chr2	106952746	106952838	92	0.000217	0.02	TBL1XR1	-608622
893	chr2	116425406	116425454	48	0.000137	0.02	LOC499587	-36682
894	chr2	140279940	140280072	132	0.4	0.02	OSAP	2223
895	chr2	189429909	189429982	73	0	0.02	LOC100270669	7199.5
896	chr2	218854411	218854519	108	0.96	0.02	abca4	4569
897	chr3	55208481	55208625	144	3e-05	0.02	cdca7	249425
898	chr3	90593468	90593522	54	0	0.02	wt1	16216
899	chr3	151410192	151410559	367	0.83	0.02	TOP1	-18554.5
900	chr3	157569934	157570036	102	0	0.02	prex1	123911
901	chr4	154577661	154577796	135	0.00054	0.02	RET	-86625.5
902	chr5	87072246	87072383	137	0.4	0.02	CDK5RAP2	491694
903	chr5	126949099	126949197	98	0.02	0.02	pcsk9	552327
904	chr6	32039402	32039490	88	0	0.02	RHOB	12908
905	chr6	40526117	40526270	153	0.96	0.02	e2f6	15470.5
906	chr6	80434405	80434474	69	0	0.02	fbxo33	-499848
907	chr6	106009197	106009257	60	0.01	0.02	pcnx	145963
908	chr7	31468686	31468920	234	0	0.02	NDUFA12	92652
909	chr7	109016808	109017001	193	6e-06	0.02	KCNK9	1.21584e+06
910	chr7	139218364	139218454	90	0	0.02	SLC4A8	-11675
911	chr7	139222971	139223171	200	0.25	0.02	SLC4A8	-7013
912	chr8	43605515	43605592	77	0.25	0.02	ASAM	-56141.5
913	chr8	65215322	65215455	133	6e-06	0.02	Uaca	96579.5
914	chr8	99106863	99106967	104	0.55	0.02	RGD1309079	465008
915	chr8	111539167	111539340	173	0.26	0.02	RGD1564764	-34204.5
916	chr9	4887543	4887555	12	0	0.02	PLCL2	-13718
917	chr9	9302597	9302697	100	0	0.02	Tbcc	-6572
918	chr9	9316278	9316502	224	0	0.02	Tbcc	-20315
919	chr9	29379481	29379541	60	0	0.02	EIF4G2	-68150
920	chr9	29433701	29433798	97	0.00313	0.02	EIF4G2	-13911.5
921	chr9	52089782	52089869	87	0.18	0.02	STK17B	477484
922	chr9	62665692	62665880	188	0.0014	0.02	KLF7	24749
923	chr9	78511073	78511133	60	0.00222	0.02	scg2	251557
924	chr9	78778606	78778812	206	0.18	0.02	scg2	-10739
925	chr9	103157028	103157104	76	1e-06	0.02	pja2	-103059
926	chr9	107167601	107167741	140	5.4e-05	0.02	Arhgap28	-5283
927	chr10	11225068	11225209	141	0.06	0.02	Tcfap4	65375.5
928	chr10	84391856	84391920	64	0	0.02	ZNF652	-60995
929	chr10	89763409	89763539	130	3e-06	0.02	Stat5b	-20340
930	chr10	95859501	95859552	51	0.55	0.02	Ern1	-3631.5
931	chr11	17433561	17433602	41	0	0.02	RGD1563888	12731.5
932	chr11	43030004	43030138	134	0.0005	0.02	dcbld2	-49827
933	chr12	46489220	46489307	87	0	0.02	P2RX2	944.5
934	chr13	28727719	28727768	49	0.00751	0.02	LOC682909	18074.5	intron
935	chr13	70495276	70495432	156	0.00035	0.02	acbd6	-24021
936	chr13	110469333	110469466	133	0.000357	0.02	Plxna2	-86482.5
937	chr14	109495341	109495422	81	0.23	0.02	Ccdc85a	-61075.5
938	chr15	13683295	13683370	75	0.23	0.02	CADPS	-175952
939	chr15	33275108	33275316	208	0.01	0.02	RGD1564324	2550
940	chr15	93488925	93489057	132	0.00751	0.02	SLITRK1	-279103
941	chr15	108383028	108383092	64	0.00313	0.02	NALCN	31225
942	chr16	22237192	22237331	139	1.06	0.02	lzts1	-5874.5
943	chr16	27943198	27943260	62	0.7	0.02	TLL1	-489876
944	chr16	54550417	54550464	47	0.00467	0.02	MTUS1	-61060.5
945	chr16	81437214	81437406	192	0.67	0.02	MCF2L	32456	intron
946	chr17	27336646	27336784	138	5.4e-05	0.02	GFOD1	7101
947	chr17	37973634	37973707	73	0.09	0.02	wrnip1	8422.5
948	chr18	16924904	16925028	124	0	0.02	RGD1310571	34285
949	chr18	28994673	28994826	153	0.79	0.02	PFDN1	48635.5
950	chr18	33293256	33293467	211	0.55	0.02	RGD1559856	-1361.5
951	chr18	51043399	51043520	121	0	0.02	Znf608	-634874
952	chr19	56625280	56625325	45	0	0.02	TOMM20	225548
953	chr19	56762222	56762398	176	0.0081	0.02	TOMM20	88540
954	chr20	3268000	3268074	74	0.0005	0.02	CB741658	-2086
955	chr20	12041144	12041251	107	0	0.02	Slc19a1	-39332.5
956	chrX	40285214	40285287	73	0	0.02	Gnl3l	25960.5
957	chrX	57461473	57461593	120	1e-05	0.02	CNKSR2	252217
958	chrX	91624001	91624114	113	0.00107	0.02	Mir374	-60418.5
959	chr14	89982019	89982231	212	0.83	0.03	ABCA13	267997	intron
960	chr15	3422350	3422462	112	0.00221	0.03	adk	36485	intron
961	chr1	155414835	155414994	159	0.79	0.03	CAPN5	6263.5	intron (5'UTR)
962	chr8	71051737	71051848	111	0.03	0.03	CAR12	34061.5	intron
963	chr3	156172344	156172446	102	1.18	0.03	Cdh22	103145	intron
964	chr7	22904405	22904488	83	0.02	0.03	CHST11	45637.5	intron
965	chr1	159171985	159172046	61	0.00841	0.03	clpB	45504.5	intron
966	chr14	73152696	73152866	170	2e-06	0.03	C1qtnf7	-507697
967	chr3	105283573	105283808	235	0.55	0.03	DISP2	112.5	intron & exon (5'UTR)
968	chr8	57430946	57431060	114	0.55	0.03	Elmod1	18790	intron (5'UTR)
969	chr7	138536804	138536878	74	0	0.03	Lima1	46099	intron
970	chr2	140630691	140630900	209	0.24	0.03	mgst2	62179.5
971	chr17	38639332	38639417	85	0.12	0.03	Gmds	177642	intron
972	chr2	172383669	172383729	60	0.00117	0.03	GRIA2	1586	intron
973	chr2	250040564	250040650	86	0.00313	0.03	IFI44	16283	exon
974	chr1	187924481	187924600	119	0.00292	0.03	INPP5F	56094.5	intron
975	chr10	83752260	83752388	128	0.55	0.03	PDK2	-27351
976	chr2	155133124	155133291	167	0.23	0.03	KCNAB1	295368	intron
977	chr4	6193498	6193653	155	0.05	0.03	kcnh2	932.5	intron
978	chr3	170282146	170282271	125	0.00467	0.03	KCNQ2	678.5	intron
979	chr2	140118462	140118660	198	0.06	0.03	CCRN4L	-1748
980	chr8	88661812	88661869	57	0	0.03	sh3bgrl2	53129.5	intron (5'UTR)
981	chr3	10554453	10554540	87	0	0.03	ASS1	-26283.5
982	chr15	21109771	21109992	221	0.51	0.03	RGD1563070	10770.5	intron (5'UTR)
983	chr19	47179960	47180072	112	0.000357	0.03	bcmo1	-22938
984	chr5	14886218	14886309	91	0.34	0.03	Lypla1	25020.5	intron
985	chr7	77209194	77209297	103	0.0014	0.03	Oxr1	150582	intron
986	chr1	170361511	170361646	135	0.05	0.03	PARVA	129138	intron
987	chr8	97463060	97463222	162	0.02	0.03	PLSCR4	34739	intron
988	chr7	121180408	121180453	45	0	0.03	POLDIP3	3961.5	intron
989	chr20	7550094	7550180	86	0.0014	0.03	ppil1	15503	intron
990	chr17	15211872	15211942	70	0	0.03	Prr7	-1540
991	chr11	18142484	18142624	140	0.02	0.03	PRSS7	24991	intron
992	chr10	46367392	46367528	136	0.25	0.03	pemt	-64571
993	chr5	167518147	167518232	85	0.04	0.03	RERE	78068.5	intron (5'UTR)
994	chr3	158227479	158227585	106	1.18	0.03	RGD1306344	19415	intron
995	chr9	63571731	63571825	94	0.04	0.03	Cryge	126830
996	chr3	169649299	169649496	197	0.18	0.03	Ntsr1	16276.5
997	chr20	13859162	13859224	62	0	0.03	Specc1l	85985	intron
998	chr17	7549161	7549243	82	0.00054	0.03	Npepo	75734	intron
999	chrX	100926683	100926790	107	0.00751	0.03	APOOL	15678.5	intron (5'UTR)
1000	chr19	38681475	38681606	131	0.00155	0.03	PMFBP1	-680974
1001	chr3	89251707	89251760	53	0.55	0.03	RGD1563222	-639.5
1002	chr4	117230219	117230322	103	0.03	0.03	Dok1	12476.5
1003	chr8	91056997	91057115	118	0.4	0.03	TPBG	-18903
1004	chr4	185954331	185954397	66	0	0.03	RPS4Y2	-23030
1005	chr10	53625210	53625300	90	1e-06	0.03	RGD1565284	7346	intron (5'UTR)
1006	chr13	85479997	85480194	197	0.83	0.03	Rgs5	34771.5	intron
1007	chr16	6853572	6853662	90	0.0081	0.03	SH3BP5	35305	intron
1008	chr7	138456019	138456334	315	0.02	0.03	SMARCD1	1116.5
1009	chr9	87296331	87296393	62	0	0.03	spp2	-689
1010	chr10	54744377	54744427	50	0.01	0.03	LOC366820	43846	intron
1011	chr7	47670083	47670127	44	0.0081	0.03	Syt1	125391	intron (5'UTR)
1012	chr1	170520325	170520515	190	0.55	0.03	Tead1	38536	intron (5'UTR)
1013	chr20	11384668	11384760	92	0.79	0.03	UBE2G2	4569	intron
1014	chr1	37518434	37518529	95	1.3e-05	0.03	OPRM1	-16933.5
1015	chr1	79552610	79552687	77	0	0.03	Zfp94	-18167.5
1016	chr1	163209544	163209635	91	1e-06	0.03	PRKCDBP	3331.5
1017	chr1	167954747	167954803	56	0	0.03	SWAP70	5154
1018	chr1	174760774	174760877	103	1.18	0.03	nucb2	118714
1019	chr1	176522356	176522463	107	0.36	0.03	syt17	77197.5
1020	chr1	202638624	202638788	164	0.06	0.03	CTSD	-7161
1021	chr1	242782755	242782849	94	0.000217	0.03	PLCE1	-12055
1022	chr2	31895376	31895487	111	0.03	0.03	SLC30A5	-257776
1023	chr2	55422226	55422267	41	0.09	0.03	DAB2	-292630
1024	chr2	62990185	62990257	72	0.00155	0.03	CDH6	-287187
1025	chr2	189449360	189449459	99	0	0.03	Tnrc4	-2004.5
1026	chr2	196579571	196579648	77	5e-05	0.03	Cd2	118284	intron (5'UTR)
1027	chr2	244766383	244766453	70	0	0.03	DNASE2B	13188
1028	chr3	22873433	22873530	97	0.00842	0.03	Lrp1b	45127.5	intron (5'UTR)
1029	chr3	68478143	68478250	107	0.34	0.03	LRRC55	-50694.5
1030	chr3	76101553	76101623	70	0	0.03	HARBI1	2474
1031	chr3	77131310	77131474	164	0.79	0.03	CHST1	122518
1032	chr3	77280602	77280737	135	0.000217	0.03	Syt13	-37207.5
1033	chr3	122664310	122664466	156	0.51	0.03	TXNDC13	-29453
1034	chr3	129269356	129269442	86	0.12	0.03	Flrt3	-334533
1035	chr5	47949017	47949198	181	0.02	0.03	MAP3K7	-303520
1036	chr5	60214103	60214221	118	0.06	0.03	Olr834	-22592
1037	chr5	76254609	76254633	24	1e-05	0.03	MUSK	-18808
1038	chr5	131583370	131583539	169	0.000357	0.03	ELAVL4	88556.5
1039	chr5	136455871	136455959	88	0.07	0.03	TSPAN1	-8795
1040	chr5	157750771	157750843	72	0.12	0.03	Otud3	-9712
1041	chr6	22036300	22036378	78	0.55	0.03	Galnt14	28764
1042	chr6	22057020	22057114	94	0.15	0.03	Galnt14	49492
1043	chr6	42085613	42085711	98	0.15	0.03	Taf1b	-41638
1044	chr6	47426254	47426711	457	0.04	0.03	MYT1L	-8683.5
1045	chr6	103350782	103350880	98	0	0.03	Dcaf5	11878
1046	chr6	111048776	111048986	210	0.55	0.03	RGD1309492	-26649
1047	chr6	111818423	111818460	37	0.12	0.03	ADCK1	-53872.5
1048	chr6	135080320	135080381	61	0	0.03	Ppp2r5c	-124054
1049	chr7	31466733	31466810	77	0.04	0.03	NDUFA12	90620.5
1050	chr7	58262533	58262815	282	0.07	0.03	dyrk2	-136127
1051	chr7	96708903	96709055	152	0.06	0.03	LOC500876	160862
1052	chr7	101749836	101749894	58	0.02	0.03	asap1	-174009
1053	chr7	110213827	110214005	178	0.000357	0.03	KCNK9	18826
1054	chr7	122650036	122650125	89	0.14	0.03	prr5	-43495.5
1055	chr7	123184874	123184974	100	0.000217	0.03	FBLN1	-23229
1056	chr7	140068135	140068198	63	0.13	0.03	KRT80	27923.5
1057	chr8	40330546	40330682	136	0.83	0.03	Olr1219	-4563
1058	chr8	128107166	128107408	242	0	0.03	Lars2	-29660
1059	chr9	325647	325787	140	0.000293	0.03	SLC5A7	159776
1060	chr9	27950206	27950317	111	0.000607	0.03	EIF4G2	-1.4974e+06
1061	chr9	78529092	78529187	95	0.51	0.03	scg2	233520
1062	chr9	81457376	81457499	123	0.000281	0.03	IRS1	127812
1063	chr9	103193622	103193751	129	0.02	0.03	MAN2A1	-109060
1064	chr10	34800327	34800376	49	0.09	0.03	Olr1391	-18387.5
1065	chr10	37559914	37560052	138	0.000906	0.03	Cdkl3	32119	intron
1066	chr10	40641226	40641388	162	0.02	0.03	SLC36A1	2211
1067	chr10	49111604	49111715	111	0.4	0.03	Fam18b2	38996.5
1068	chr10	70275601	70275708	107	0.00221	0.03	Ccl11	-3505.5
1069	chr10	91019074	91019228	154	0.34	0.03	SOST	4560
1070	chr11	2551035	2551144	109	0.18	0.03	HTR1F	-289362
1071	chr11	55497437	55497532	95	0.000906	0.03	PVRL3	-346316
1072	chr11	59721470	59721551	81	0.000997	0.03	gap43	-267574
1073	chr13	45033497	45033858	361	0.55	0.03	PCTK3	-28864.5
1074	chr14	83463541	83463681	140	0.02	0.03	YWHAH	-5833
1075	chr14	111485995	111486071	76	6.2e-05	0.03	Acyp2	-25906
1076	chr15	1189588	1189767	179	0.00194	0.03	LOC681383	2274.5
1077	chr15	31795574	31795679	105	0.000137	0.03	DAD1	489964
1078	chr15	33868739	33868813	74	1.06	0.03	RABGGTA	-157
1079	chr15	54595769	54595817	48	0	0.03	SUCLA2	327963
1080	chr15	57521048	57521129	81	0.03	0.03	Serp2	11099.5
1081	chr15	65385613	65385715	102	0.00841	0.03	PCDH17	-1006236
1082	chr15	104631319	104631378	59	0.00116	0.03	OXGR1	458366
1083	chr16	27405119	27405277	158	1.56	0.03	CPE	656210
1084	chr16	27659617	27659930	313	0.55	0.03	TLL1	-773332
1085	chr16	28119617	28119725	108	0.09	0.03	TLL1	-313434
1086	chr16	36894574	36894778	204	1.4e-05	0.03	FBXO8	199158
1087	chr17	5252653	5252748	95	0	0.03	LOC680200	-89472.5
1088	chr17	15535231	15535389	158	0.83	0.03	Fgfr4	-7962
1089	chr17	26323633	26323802	169	0.55	0.03	CD83	381928
1090	chr17	44242796	44242837	41	1e-06	0.03	Prl6a1	24860.5
1091	chr17	84412370	84412450	80	0.00417	0.03	phyH	5762
1092	chr18	7782791	7782925	134	0.12	0.03	CDH2	266061
1093	chr18	27590157	27590342	185	0.1	0.03	Ctnna1	-39664.5
1094	chr19	43343312	43343397	85	0.00107	0.03	MON1B	-286996
1095	chr19	56765384	56765585	201	0.00841	0.03	TOMM20	85365.5
1096	chrX	50273628	50273716	88	0.51	0.03	Mospd2	71587
1097	chr9	58475325	58475378	53	0.0005	0.04	fam117b	-934.5
1098	chr1	171104619	171104760	141	0.14	0.04	arntl	42509.5	intron (5'UTR)
1099	chr10	8676945	8677058	113	0.55	0.04	A2bp1	-115422
1100	chr3	115349282	115349342	60	7.8e-05	0.04	BUB1	5594	intron
1101	chr5	87649539	87649647	108	0.00432	0.04	CDK5RAP2	88748	intron
1102	chr4	64741419	64741459	40	0.00035	0.04	CREB3L2	75229	intron
1103	chr10	10989133	10989233	100	0.15	0.04	DNAJA3	20191	intron
1104	chr10	16942640	16942873	233	0.01	0.04	DUSP1	-155.5
1105	chr1	197032593	197032724	131	0	0.04	EBF3	12773.5	intron
1106	chr14	109801418	109801445	27	0	0.04	EFEMP1	67807.5	intron
1107	chr16	7480590	7480729	139	1.18	0.04	dph3	60532.5
1108	chr6	99315856	99316027	171	0.79	0.04	Sptb	-250.5
1109	chr4	27053038	27053127	89	0	0.04	ANKIB1	4120.5	intron (5'UTR)
1110	chr7	23893329	23893375	46	3e-06	0.04	Ascl1	252225
1111	chr19	15025189	15025283	94	0.000997	0.04	Ces1a	-113
1112	chr14	44267611	44267705	94	0.4	0.04	Uchl1	-142711
1113	chr3	120486425	120486523	98	0.4	0.04	CHGB	-85261
1114	chr4	153941994	153942151	157	0.07	0.04	Zfp637	-186896
1115	chr6	22743417	22743560	143	0.0081	0.04	YPEL5	14926.5
1116	chr5	77118671	77118743	72	0.04	0.04	GNG10	28489
1117	chr7	124353143	124353294	151	0.00136	0.04	CERK	-171148
1118	chr2	256265799	256265946	147	0.83	0.04	lrrc7	378156	intron
1119	chr3	159773404	159773636	232	0.4	0.04	NFATC2	123	intron & exon overlap
1120	chr16	6616041	6616512	471	0.23	0.04	tnnc1	-23079.5
1121	chr2	34919407	34919435	28	0	0.04	NLN	112145	intron
1122	chr4	178854145	178854211	66	0.02	0.04	PDE3A	195283	intron
1123	chr2	32638752	32638837	85	0.06	0.04	Pik3r1	36555.5	intron
1124	chr3	156943274	156943448	174	2.4e-05	0.04	Zmynd8	14387	intron
1125	chr6	145022039	145022350	311	0.00432	0.04	RAPGEF5	72287.5	intron
1126	chr1	232563634	232563774	140	0.03	0.04	RGD1310039	38701	intron (3'UTR)
1127	chr6	8795513	8795704	191	0.41	0.04	RGD1310453	347422	intron
1128	chr18	80918584	80918722	138	0.00155	0.04	cndp1	242027
1129	chr8	65093780	65093876	96	0.000519	0.04	Uaca	363193	intron
1130	chr10	37399838	37399931	93	0.00221	0.04	Phf15	-19953.5
1131	chr1	187167931	187168034	103	0.55	0.04	Pol3s	1763.5
1132	chr1	97013494	97013611	117	0.05	0.04	Kcnc1	43490.5
1133	chr5	61996048	61996117	69	0.0014	0.04	RGD1565119	-27632.5
1134	chr10	20377647	20377737	90	0.55	0.04	SLIT3	394527	intron
1135	chr19	36152454	36152622	168	0.04	0.04	Smpd3	43026	intron (5'UTR)
1136	chr18	25709189	25709250	61	0.23	0.04	STARD4	-55261.5
1137	chr1	170594798	170594866	68	1.68	0.04	Tead1	112948	intron
1138	chr3	90560574	90560652	78	0	0.04	wt1	30910	intron
1139	chr1	15011656	15011744	88	6.8e-05	0.04	il20ra	1746
1140	chr1	198986173	198986392	219	0.83	0.04	LRRC27	-406.5
1141	chr1	230278958	230279078	120	0.05	0.04	smarca2	95567
1142	chr2	123874250	123874327	77	0.0005	0.04	FGF2	-19024.5
1143	chr2	172606708	172606769	61	0.04	0.04	PDGFC	-28992.5
1144	chr2	196748182	196748306	124	6.8e-05	0.04	Cd2	-50350
1145	chr3	1145211	1145213	2	1.68	0.04	LOC499742	120679
1146	chr3	43282135	43282231	96	0.02	0.04	TANK	-114063
1147	chr3	109638935	109638980	45	0.00529	0.04	SLC30A4	4756.5
1148	chr3	149776231	149776474	243	0.000293	0.04	DHX35	186674
1149	chr3	151119562	151119812	250	0.24	0.04	Mafb	-936
1150	chr3	169850015	169850095	80	0.0005	0.04	RGD1311940	12772
1151	chr4	63326821	63326925	104	0.04	0.04	mtpn	-402698
1152	chr4	77870661	77870780	119	0.03	0.04	RGD1564712	-38327.5
1153	chr4	134019316	134019445	129	0.23	0.04	FOXP1	-12362.5
1154	chr4	186448005	186448077	72	0	0.04	MGC72974	-122708
1155	chr5	126748978	126749079	101	0.09	0.04	Ppap2b	551930
1156	chr5	129445952	129445995	43	0.00417	0.04	RGD1305274	12353.5
1157	chr6	40485215	40485301	86	0.26	0.04	e2f6	-9027
1158	chr6	43132218	43132414	196	0.79	0.04	ID2	-349009
1159	chr7	48006198	48006303	105	0.41	0.04	Syt1	-210754
1160	chr7	72612769	72612864	95	0.03	0.04	Zfp706	-95140.5
1161	chr9	10473639	10473816	177	0.0081	0.04	mrps18a	-38157.5
1162	chr9	29407168	29407247	79	0	0.04	EIF4G2	-40453.5
1163	chr10	64542905	64543015	110	0.83	0.04	SLC13A2	-11863
1164	chr10	78646347	78646416	69	0.000217	0.04	MMD	-17732.5
1165	chr11	54729143	54729210	67	0	0.04	MORC1	-1.07577e+06
1166	chr11	71719088	71719197	109	0	0.04	ACAP2	194314
1167	chr12	11270492	11270600	108	0	0.04	LOC498145	71140
1168	chr13	58874811	58874902	91	0.51	0.04	RGS18	-245260
1169	chr13	109417231	109417299	68	1.18	0.04	Mir205	-64787
1170	chr14	73815652	73815712	60	2.8e-05	0.04	RAB28	-585858
1171	chr14	83897836	83897910	74	0.12	0.04	Zfp278	-7840
1172	chr14	99133582	99133688	106	0.4	0.04	etaa1	-311266
1173	chr14	101192919	101193185	266	0.12	0.04	slc1a4	-39262
1174	chr15	47603996	47604170	174	0.03	0.04	NEFL	-32219
1175	chr16	19113829	19113969	140	0.96	0.04	Arrdc2	1419
1176	chr16	27688912	27688978	66	0.41	0.04	TLL1	-744160
1177	chr16	27751805	27751933	128	1.04	0.04	TLL1	-681236
1178	chr17	17505142	17505198	56	100	0.04	sptlc1	-71230
1179	chr18	16879466	16879604	138	5e-05	0.04	RGD1310571	79716
1180	chr18	50212426	50212602	176	0.000357	0.04	Znf608	91266
1181	chr20	10322071	10322243	172	0.25	0.04	Snf1lk	-30422
1182	chrX	23820909	23821018	109	0.02	0.04	mid1ip1	-108997
1183	chrX	27096865	27096963	98	0.83	0.04	FOXP3	-131585
