# Supplementary material for: A genome-wide signature of glucocorticoid receptor binding in neuronal PC12 cells
Source: BMC Neurosci. 2012 Oct 3;13:118. doi: 10.1186/1471-2202-13-118 (PMC3519639; doi:10.1186/1471-2202-13-118)
Supplement: Additional file 2 — Table S2. GO PC12 unique GBS. [file 1471-2202-13-118-S2.xlsx]

## Sheet: Sheet1
	Enriched GO terms in neuronal PC12-unique GBS
	Category	Term	PValue	Benjamini
	CC	GO:0005886~plasma membrane	2.98E-8	1.18E-5
	MF	GO:0046872~metal ion binding	1.07E-6	8.33E-4
	MF	GO:0043169~cation binding	1.59E-6	6.18E-4
	MF	GO:0043167~ion binding	2.94E-6	7.62E-4
	BP	GO:0048666~neuron development	7.65E-6	0.021
	BP	GO:0048858~cell projection morphogenesis	1.39E-5	0.019
	BP	GO:0042401~biogenic amine biosynthetic process	1.69E-5	0.015
	BP	GO:0032989~cellular component morphogenesis	1.72E-5	0.011
	BP	GO:0007409~axonogenesis	1.85E-5	0.010
	BP	GO:0000904~cell morphogenesis involved in differentiation	1.87E-5	0.008
	BP	GO:0048812~neuron projection morphogenesis	2.07E-5	0.008
	BP	GO:0032990~cell part morphogenesis	2.86E-5	0.010
	BP	GO:0000902~cell morphogenesis	3.17E-5	0.010
	BP	GO:0048667~cell morphogenesis involved in neuron differentiation	3.31E-5	0.009
	BP	GO:0030030~cell projection organization	4.29E-5	0.011
	BP	GO:0031175~neuron projection development	5.65E-5	0.013
	BP	GO:0006928~cell motion	6.29E-5	0.013
	CC	GO:0031410~cytoplasmic vesicle	7.16E-5	0.014
	BP	GO:0030182~neuron differentiation	9.08E-5	0.018
	CC	GO:0044459~plasma membrane part	1.11E-4	0.014
	CC	GO:0030427~site of polarized growth	1.19E-4	0.011
	CC	GO:0030426~growth cone	1.19E-4	0.012
	CC	GO:0043005~neuron projection	1.27E-4	0.010
	CC	GO:0031982~vesicle	1.48E-4	0.010
	BP	GO:0042423~catecholamine biosynthetic process	2.19E-4	0.040
	CC	GO:0016023~cytoplasmic membrane-bounded vesicle	2.39E-4	0.013
	BP	GO:0007243~protein kinase cascade	2.49E-4	0.042
	BP	GO:0009309~amine biosynthetic process	2.88E-4	0.046
	CC	GO:0045202~synapse	4.36E-4	0.021
	CC	GO:0031226~intrinsic to plasma membrane	5.01E-4	0.022
	CC	GO:0031988~membrane-bounded vesicle	5.77E-4	0.023
