# Supplementary material for: A genome-wide signature of glucocorticoid receptor binding in neuronal PC12 cells
Source: BMC Neurosci. 2012 Oct 3;13:118. doi: 10.1186/1471-2202-13-118 (PMC3519639; doi:10.1186/1471-2202-13-118)
Supplement: Additional file 3 — Table S3. GO GBS with and without GRE. [file 1471-2202-13-118-S3.xlsx]

## Sheet: Blad1
Enriched GO terms in GBS containing a GRE					Enriched GO terms in GBS without a GRE
Category	Term	PValue	Benjamini		Category	Term	PValue	Benjamini
BP	GO:0007242~intracellular signaling cascade	2.08E-7	5.39E-4		BP	GO:0030182~neuron differentiation	4.10069e-06	0.00803363
BP	GO:0008284~positive regulation of cell proliferation	8.20E-7	0.001		BP	GO:0048666~neuron development	4.2404e-06	0.00416176
BP	GO:0007243~protein kinase cascade	1.03E-6	8.88E-4		BP	GO:0048667~cell morphogenesis involved in neuron differentiation	3.2621e-05	0.0211617
MF	GO:0046872~metal ion binding	2.20E-6	0.001		BP	GO:0007409~axonogenesis	3.94152e-05	0.0191962
MF	GO:0043169~cation binding	4.64E-6	0.002		BP	GO:0048812~neuron projection morphogenesis	5.05941e-05	0.0197074
MF	GO:0043167~ion binding	6.99E-6	0.002		BP	GO:0000904~cell morphogenesis involved in differentiation	5.44708e-05	0.0176993
CC	GO:0005886~plasma membrane	7.38E-6	0.003		BP	GO:0031175~neuron projection development	6.75982e-05	0.0188164
BP	GO:0042127~regulation of cell proliferation	2.49E-5	0.016		MF	GO:0043169~cation binding	8.77304e-05	0.0444291
BP	GO:0006928~cell motion	2.62E-5	0.013		MF	GO:0046872~metal ion binding	9.31245e-05	0.0238318
BP	GO:0016477~cell migration	5.88E-5	0.025		BP	GO:0048858~cell projection morphogenesis	0.000158202	0.0381541
BP	GO:0048870~cell motility	1.05E-4	0.038		MF	GO:0043167~ion binding	0.000164149	0.0279474
BP	GO:0051674~localization of cell	1.05E-4	0.038		BP	GO:0030030~cell projection organization	0.000233684	0.0497964
BP	GO:0001944~vasculature development	1.39E-4	0.044		BP	GO:0032990~cell part morphogenesis	0.000248685	0.0477449
MF	GO:0019901~protein kinase binding	1.54E-4	0.025
MF	GO:0019899~enzyme binding	2.49E-4	0.032
MF	GO:0015267~channel activity	5.43E-4	0.050
MF	GO:0022803~passive transmembrane transporter activity	5.43E-4	0.050
MF	GO:0005080~protein kinase C binding	5.50E-4	0.044
MF	GO:0042802~identical protein binding	6.14E-4	0.044
MF	GO:0019900~kinase binding	6.72E-4	0.043
MF	GO:0022838~substrate specific channel activity	7.63E-4	0.044
MF	GO:0032403~protein complex binding	7.88E-4	0.042
MF	GO:0046983~protein dimerization activity	8.13E-4	0.040
MF	GO:0022836~gated channel activity	0.001	0.049
MF	GO:0005261~cation channel activity	0.001	0.047
MF	GO:0022832~voltage-gated channel activity	0.001	0.048
MF	GO:0005244~voltage-gated ion channel activity	0.001	0.048
