# Supplementary material for: A genome-wide signature of glucocorticoid receptor binding in neuronal PC12 cells
Source: BMC Neurosci. 2012 Oct 3;13:118. doi: 10.1186/1471-2202-13-118 (PMC3519639; doi:10.1186/1471-2202-13-118)
Supplement: Additional file 4 — Table S4. mRNA primer sequences. [file 1471-2202-13-118-S4.xlsx]

## Sheet: Sheet1
		mRNA
		Forward primer (5'- 3')	Reverse primer (3'- 5')
	myo	AGCAGAGAACAGAAGAGGGGAGCA	AAGCAGAGGCCACTTTGCACCT
	Ctsd	TGGTAGCTGCCGGGATGGATTGT	TTGCCTGCTTCAGAGTGCTGCC
	Nfasc	TGGTCCCGCCCTCAACTATGGT	ATGGGGGCAGCATGGAGACACA
	Narg2	AGGTGCGCTGTGTACCAGTGA	TGCAGTGGCTGTTTCGTTGGG
	Kcnab1	CCACACACTACACCGTATGCATGA	AGATTCTGAGTGCAAAGCTAAGCCC
	Pik3r5	AGTGGTGCTCTGCCCTAGTGCA	TGCAACCCGGGGGCAATTTGG
	Cry2	TGGAATCAGTGCGAACGCTCCTG	CACAGTGCGAGTCAGAGCAGCT
	Ddit4	TCTGAAAGGACCGAGCTTGT	ATAGCTGCCTCGAACAGGTC
	Il20ra	GCTCTGAGCTTTGTCGTAGACAGAG	ACAGGGACCATGGTGAGTTCTTCT
	Th	TCCCATGTGTGTGGCTGGGC	GACCACCCTGGAGTGCATGCA
	Tle3	TGTCGACATGCCTGTCTGGAGT	ACCCTAACCCTCCCTTCTGGCT
	Frmd8	TCGGCCACCTTCTGGTCATTTTGA	CCTAGAGGGTTAAGGCACAAGTGGA
	Per1	AGGCCCTCGATGTAACGGCTTG	TCTGAGAAGAGAGGGTCGTCCGA
	Snx7	GGCCGAGGAGAACATCCGCT	TCGGGATCTTCTTCCAACGGGA
	Ddc	AGCTTCTGTTCTTTGTGTGGCCG	AAGCCTTTTCTACCACCTACGGCT
	Tubulin 2a	TGAGCAGGGCGAGTTCGAGGA	GACCATGCTGGAGGACAACAGAAGT
