# Supplementary material for: A genome-wide signature of glucocorticoid receptor binding in neuronal PC12 cells
Source: BMC Neurosci. 2012 Oct 3;13:118. doi: 10.1186/1471-2202-13-118 (PMC3519639; doi:10.1186/1471-2202-13-118)
Supplement: Additional file 5 — Table S5. ChIP primer sequences. [file 1471-2202-13-118-S5.xlsx]

## Sheet: Sheet1
		ChIP
		Forward primer (5'- 3')	Reverse primer (3'- 5')
	myo	TAGTGTGCATCCAGCAGAGG	ACACTGTGGCCTTTTTGTCC
	ccdc99	CAGATGTTCCTCGGTCAGAACACTG	GAGGCATTGCAGGTGTGGCT
	Ctsd	TGCCTGGACAAGCCTATCACCTG	TCCCTTCACAACCAGAGCTGATGA
	Nfasc	GTTAGCTGGGCTCAGGCGCAG	TGGGGACGACAGTCAGCCAGG
	Narg2	TGTCTTGACATTCCTACTCGGGCA	TCCTCCTGGCACAAACTGGCA
	Kcnab1	TGCAGGAATTAAATGAAGCCCGAGG	CCTGGGTTCTCATGGCAGCTTT
	Olr1735	TGAGCTGCAGTGATGTGAGGCT	TCATGCTGTGCAGAGACTGGCT
	Fndc7	AGAGCGTGCTGGAACACAGAACA	TGTCAGCCCAGGCATCTCACC
	Pik3r5	GCGGTGATGGTGATGGGGTGA	GCTCCAGCCCACAGAACAGAAGAC
	Cry2	TTGGCACCACTCTCTGACTACAGA	GTGGGCTGGGGCATGTGATTT
	Ddit4	CTGTGGGTGAGCTGAGAACA	GGCCTGTAGGTCCAGCACTA
	Il20ra	CTGGTCAGCGTCCACCTCTAGA	GATCAGAGCGCATTAAGCCATGCT
	Th	TGGGCACGGCGTAGTCTAGTG	CAGGCAGGAGGCTGAGCACG
	Tle3	ATGTCTCAGGGCCCAAGCTACA	ACGTAATGTGCCCTCTGTGCAGG
	Frmd8	AGTGCATGTTTTTGCGCAGGGT	GTCAGCACTTCCGGCCCAGC
	Per1	GGGTTGGGGGAGGCGCCAA	GGCGGCCAGCGCACTAGG
	Snx7	TGCGGAACAGAACATCTCACAGCA	AGGGACAGGACACCATGCAACCT
	Ddc	GCCCTGGGGAATGACATCAGC	AGCTCAGCCAAGCAAGTCGAAG
